# Supplementary material for: Long genes and genes with multiple splice variants are enriched in pathways linked to cancer and other multigenic diseases
Source: BMC Genomics. 2016 Mar 12;17:225. doi: 10.1186/s12864-016-2582-9 (PMC4788956; doi:10.1186/s12864-016-2582-9)
Supplement: Additional file 2: — The calculated lengths (nt) of all the mRNA-coding nuclear transcripts (GRCh37) along with the number of exons, introns and their length fractions. The file is in the comma-separated CSV format. (CSV 2851 kb) [file 12864_2016_2582_MOESM2_ESM.csv]

TR.NAME	GENE.NAME	N.EXONS	N.INTRONS	TRANSCRIPT.L	EXONS.L	INTRONS.L	AV.INTRON.L	AV.EXON.L	INTRONS.dev.EXONS
NM_032291	SGIP1	25	24	210945	4719	206226	8592.75	188.76	43.7012078830261
NM_001145278	NECAP2	8	7	19419	2011	17408	2486.85714285714	251.375	8.65638985579314
NM_013943	CLIC4	6	5	99057	4440	94617	18923.4	740	21.3101351351351
NM_018090	NECAP2	8	7	19419	2089	17330	2475.71428571429	261.125	8.29583532790809
NM_001145277	NECAP2	7	6	19419	2012	17407	2901.16666666667	287.428571428571	8.65159045725646
NM_032785	AGBL4	14	13	1491101	3002	1488099	114469.153846154	214.428571428571	495.70253164557
NM_001080397	SLC45A1	8	7	19839	2409	17430	2490	301.125	7.23536737235367
NM_052998	ADC	12	11	39283	2194	37089	3371.72727272727	182.833333333333	16.9047402005469
NM_003243	TGFBR3	17	16	205938	6484	199454	12465.875	381.411764705882	30.7609500308452
NM_001918	DBT	11	10	62933	10826	52107	5210.7	984.181818181818	4.81313504526141
NM_001195684	TGFBR3	18	17	225661	6318	219343	12902.5294117647	351	34.7171573282684
NM_001195683	TGFBR3	17	16	205938	6481	199457	12466.0625	381.235294117647	30.7756519055701
NM_030806	C1orf21	6	5	242007	10314	231693	46338.6	1719	22.4639325189063
NM_022457	RFWD2	20	19	262420	2809	259611	13663.7368421053	140.45	92.4211463154147
NM_001286644	RFWD2	18	17	262420	2610	259810	15282.9411764706	145	99.544061302682
NM_021222	PRUNE	8	7	27218	2985	24233	3461.85714285714	373.125	8.11825795644891
NM_001001740	RFWD2	19	18	262420	2736	259684	14426.8888888889	144	94.9137426900585
NM_001270409	LIN9	14	13	78356	3254	75102	5777.07692307692	232.428571428571	23.079901659496
NM_001270410	LIN9	15	14	78601	3088	75513	5393.78571428571	205.866666666667	24.4536917098446
NM_173083	LIN9	15	14	78356	3360	74996	5356.85714285714	224	22.3202380952381
NM_199454	PRDM16	17	16	369445	8683	360762	22547.625	510.764705882353	41.5480824599793
NM_022114	PRDM16	17	16	369445	8740	360705	22544.0625	514.117647058824	41.2705949656751
NM_012405	ICMT	5	4	14793	4820	9973	2493.25	964	2.06908713692946
NM_002744	PRKCZ	18	17	134927	2344	132583	7799	130.222222222222	56.5627133105802
NM_017891	C1orf159	10	9	34540	2114	32426	3602.88888888889	211.4	15.3386944181646
NM_001033582	PRKCZ	15	14	80681	2026	78655	5618.21428571429	135.066666666667	38.8228035538006
NM_001033581	PRKCZ	15	14	111750	2129	109621	7830.07142857143	141.933333333333	51.4894316580554
NM_001242874	PRKCZ	15	14	111411	2136	109275	7805.35714285714	142.4	51.1587078651685
NM_015215	CAMTA1	23	22	984384	8467	975917	44359.8636363636	368.130434782609	115.261249557104
NM_032409	PINK1	8	7	18058	2668	15390	2198.57142857143	333.5	5.76836581709145
NM_032236	USP48	27	26	104898	4491	100407	3861.80769230769	166.333333333333	22.3573814295257
NM_017449	EPHB2	16	15	204494	4882	199612	13307.4666666667	305.125	40.8873412535846
NM_004442	EPHB2	16	15	204494	4885	199609	13307.2666666667	305.3125	40.8616171954964
NM_203343	EPB41	17	16	232957	5706	227251	14203.1875	335.647058823529	39.8266736768314
NM_203342	EPB41	21	20	232957	6015	226942	11347.1	286.428571428571	37.7293433083957
NM_001990	EYA3	18	17	118295	6044	112251	6603	335.777777777778	18.5723031105228
NM_001020658	PUM1	22	21	134213	5407	128806	6133.61904761905	245.772727272727	23.8220824856667
NM_001166006	EPB41	15	14	150647	2420	148227	10587.6428571429	161.333333333333	61.250826446281
NM_001166005	EPB41	21	20	232957	5977	226980	11349	284.619047619048	37.9755730299481
NM_006559	KHDRBS1	9	8	30189	2900	27289	3411.125	322.222222222222	9.41
NM_014676	PUM1	22	21	134213	5401	128812	6133.90476190476	245.5	23.8496574708387
NM_006600	NUDC	9	8	25151	1822	23329	2916.125	202.444444444444	12.8040614709111
NM_001166007	EPB41	18	17	232957	5795	227162	13362.4705882353	321.944444444444	39.1996548748921
NM_001271878	KHDRBS1	8	7	30189	2782	27407	3915.28571428571	347.75	9.85154565061107
NM_001145454	STMN1	5	4	22318	2243	20075	5018.75	448.6	8.95006687472135
NM_004437	EPB41	19	18	232957	5837	227120	12617.7777777778	307.210526315789	38.9103991776598
NM_001282562	EYA3	17	16	118295	5963	112332	7020.75	350.764705882353	18.8381687070267
NM_001282561	EYA3	17	16	118295	5905	112390	7024.375	347.352941176471	19.0330228619814
NM_001282560	EYA3	17	16	111366	1819	109547	6846.6875	107	60.2237493128092
NM_001281956	CSMD2	71	70	651278	13769	637509	9107.27142857143	193.929577464789	46.3003122957368
NM_012090	MACF1	93	92	402973	17782	385191	4186.85869565217	191.204301075269	21.661849060848
NM_052896	CSMD2	70	69	651846	13188	638658	9255.91304347826	188.4	48.4272065514104
NM_005066	SFPQ	10	9	9544	3083	6461	717.888888888889	308.3	2.09568602011028
NM_005119	THRAP3	12	11	80942	4443	76499	6954.45454545455	370.25	17.2178708080126
NM_130440	PTPRF	33	32	92798	7739	85059	2658.09375	234.515151515152	10.9909549037343
NM_021639	GPBP1L1	13	12	59328	3751	55577	4631.41666666667	288.538461538462	14.8165822447347
NM_001194986	TRABD2B	7	6	236364	7036	229328	38221.3333333333	1005.14285714286	32.5935190449119
NM_002840	PTPRF	34	33	92798	7767	85031	2576.69696969697	228.441176470588	10.9477275653405
NM_018150	RNF220	15	14	246438	3025	243413	17386.6428571429	201.666666666667	80.4671074380165
NM_007051	FAF1	19	18	519003	2602	516401	28688.9444444444	136.947368421053	198.463105303613
NM_021080	DAB1	17	16	1252634	2597	1250037	78127.3125	152.764705882353	481.338852522141
NM_001193617	SCP2	15	14	124390	2682	121708	8693.42857142857	178.8	45.37956748695
NM_001193600	SCP2	15	14	124390	2608	121782	8698.71428571429	173.866666666667	46.6955521472393
NM_153035	TCEANC2	5	4	46144	4102	42042	10510.5	820.4	10.2491467576792
NM_002867	RAB3B	5	4	82810	12849	69961	17490.25	2569.8	5.4448595221418
NM_002979	SCP2	16	15	124390	2741	121649	8109.93333333333	171.3125	44.3812477198103
NM_015306	USP24	68	67	149009	10870	138139	2061.77611940298	159.852941176471	12.7082796688132
NM_001193599	SCP2	15	14	124390	2668	121722	8694.42857142857	177.866666666667	45.6229385307346
NM_001198687	LEPR	19	18	104725	3053	101672	5648.44444444444	160.684210526316	33.3023255813954
NM_001113411	FGGY	17	16	465779	2103	463676	28979.75	123.705882352941	220.483119353305
NM_001198688	LEPR	19	18	100547	2954	97593	5421.83333333333	155.473684210526	33.0375761679079
NM_001206739	ITGB3BP	10	9	82505	1136	81369	9041	113.6	71.6276408450704
NM_001145511	NFIA	11	10	385516	9337	376179	37617.9	848.818181818182	40.2890650101746
NM_020925	CACHD1	27	26	222267	5301	216966	8344.84615384615	196.333333333333	40.9292586304471
NM_003368	USP1	9	8	15094	3948	11146	1393.25	438.666666666667	2.82320162107396
NM_001017415	USP1	9	8	15502	3518	11984	1498	390.888888888889	3.40648095508812
NM_002303	LEPR	20	19	216843	4181	212662	11192.7368421053	209.05	50.8639081559436
NM_018291	FGGY	16	15	465779	2030	463749	30916.6	126.875	228.447783251232
NM_001198689	LEPR	19	18	109741	5119	104622	5812.33333333333	269.421052631579	20.4379761672202
NM_001145512	NFIA	12	11	380928	9227	371701	33791	768.916666666667	40.2840576568766
NM_001134673	NFIA	11	10	380482	9493	370989	37098.9	863	39.0802696723902
NM_014288	ITGB3BP	9	8	82505	1018	81487	10185.875	113.111111111111	80.0461689587426
NM_001017416	USP1	9	8	15502	3423	12079	1509.875	380.333333333333	3.52877592754893
NM_005595	NFIA	10	9	380482	9400	371082	41231.3333333333	940	39.4768085106383
NM_001003680	LEPR	20	19	209762	3089	206673	10877.5263157895	154.45	66.9061184849466
NM_001003679	LEPR	20	19	214778	5155	209623	11032.7894736842	257.75	40.6640155189137
NM_020794	LRRC7	25	24	363315	6270	357045	14876.875	250.8	56.944976076555
NM_173808	NEGR1	7	6	879654	5676	873978	145663	810.857142857143	153.977801268499
NM_001160011	ST6GALNAC3	4	3	502505	1152	501353	167117.666666667	288	435.202256944444
NM_005482	PIGK	11	10	130467	4636	125831	12583.1	421.454545454545	27.1421484037964
NM_152996	ST6GALNAC3	5	4	556282	3264	553018	138254.5	652.8	169.429534313725
NM_032270	LRRC8C	3	2	86452	7210	79242	39621	2403.33333333333	10.9905686546463
NM_012128	CLCA4	14	13	33675	3222	30453	2342.53846153846	230.142857142857	9.45158286778399
NM_001134445	DDAH1	7	6	259880	4025	255855	42642.5	575	63.5664596273292
NM_001006605	FAM69A	5	4	119364	2608	116756	29189	521.6	44.7684049079755
NM_001252273	FAM69A	5	4	128795	878	127917	31979.25	175.6	145.691343963554
NM_002061	GCLM	7	6	22424	3081	19343	3223.83333333333	440.142857142857	6.2781564427134
NM_001252269	FAM69A	4	3	119364	2472	116892	38964	618	47.2864077669903
NM_001252270	FAM69A	4	3	119364	2430	116934	38978	607.5	48.120987654321
NM_001252271	FAM69A	5	4	34992	2651	32341	8085.25	530.2	12.1995473406262
NM_001113228	NTNG1	8	7	341848	3182	338666	48380.8571428571	397.75	106.43180389692
NM_001113226	NTNG1	8	7	341848	3359	338489	48355.5714285714	419.875	100.770765108663
NM_014917	NTNG1	6	5	341732	2938	338794	67758.8	489.666666666667	115.314499659632
NM_001042679	RHOC	6	5	5931	1301	4630	926	216.833333333333	3.55880092236741
NM_002884	RAP1A	8	7	93698	1820	91878	13125.4285714286	227.5	50.4824175824176
NM_006496	GNAI3	9	8	47270	4741	42529	5316.125	526.777777777778	8.97047036490192
NM_001204269	KCNA2	5	4	37896	1964	35932	8983	392.8	18.2953156822811
NM_001042678	RHOC	5	4	6278	1333	4945	1236.25	266.6	3.70967741935484
NM_006608	PHTF1	18	17	61955	3262	58693	3452.52941176471	181.222222222222	17.9929491109749
NM_175744	RHOC	6	5	6278	1403	4875	975	233.833333333333	3.47469707769066
NM_001010935	RAP1A	9	8	93698	1915	91783	11472.875	212.777777777778	47.9284595300261
NM_001200001	NOTCH2	22	21	134583	4333	130250	6202.38095238095	196.954545454545	30.0600046157397
NM_024408	NOTCH2	34	33	158143	11500	146643	4443.72727272727	338.235294117647	12.7515652173913
NM_006784	WDR3	27	26	30679	3904	26775	1029.80769230769	144.592592592593	6.85835040983607
NM_001037675	NBPF9	21	20	215450	4546	210904	10545.2	216.47619047619	46.3933128024637
NM_001201326	PDZK1	7	6	36542	1903	34639	5773.16666666667	271.857142857143	18.2023121387283
NM_001201325	PDZK1	9	8	36542	2238	34304	4288	248.666666666667	15.3279714030384
NM_002614	PDZK1	10	9	36542	2310	34232	3803.55555555556	231	14.8190476190476
NM_001039703	NBPF10	86	85	1172752	11002	1161750	13667.6470588235	127.93023255814	105.594437375023
NM_001037501	NBPF8	20	19	215450	4642	210808	11095.1578947368	232.1	45.4131839724257
NM_001037501	NBPF8	20	19	772608	4645	767963	40419.1052631579	232.25	165.331108719053
NM_001277444	NBPF9	25	24	755347	5054	750293	31262.2083333333	202.16	148.455282944203
NM_020205	OTUD7B	12	11	70459	6427	64032	5821.09090909091	535.583333333333	9.9629687256885
NM_001278267	NBPF20	131	130	2320935	17750	2303185	17716.8076923077	135.496183206107	129.756901408451
NM_001278191	TPM3	8	7	22919	3066	19853	2836.14285714286	383.25	6.47521200260926
NM_001278190	TPM3	7	6	27947	3156	24791	4131.83333333333	450.857142857143	7.85519645120406
NM_001278189	TPM3	9	8	27947	3300	24647	3080.875	366.666666666667	7.46878787878788
NM_001278188	TPM3	7	6	27947	3085	24862	4143.66666666667	440.714285714286	8.05899513776337
NM_153649	TPM3	8	7	27947	3220	24727	3532.42857142857	402.5	7.67919254658385
NM_152263	TPM3	10	9	30324	7109	23215	2579.44444444444	710.9	3.26557884371923
NM_001043353	TPM3	8	7	27947	4547	23400	3342.85714285714	568.375	5.14625027490653
NM_001043352	TPM3	8	7	27947	4547	23400	3342.85714285714	568.375	5.14625027490653
NM_001043351	TPM3	8	7	27947	3220	24727	3532.42857142857	402.5	7.67919254658385
NM_015327	SMG5	22	21	33607	4585	29022	1382	208.409090909091	6.32977099236641
NM_002585	PBX1	9	8	292465	6912	285553	35694.125	768	41.3126446759259
NM_001204963	PBX1	9	8	292465	4156	288309	36038.625	461.777777777778	69.3717516843118
NM_001204961	PBX1	8	7	292465	6798	285667	40809.5714285714	849.75	42.0222124154163
NM_001136219	FCGR2A	7	6	14157	2436	11721	1953.5	348	4.8115763546798
NM_021642	FCGR2A	7	6	14157	2433	11724	1954	347.571428571429	4.81874229346486
NM_001163629	MROH9	22	21	129296	3187	126109	6005.19047619048	144.863636363636	39.5698148729212
NM_015569	DNM3	21	20	571241	7668	563573	28178.65	365.142857142857	73.4967396974439
NM_001278252	DNM3	15	14	291916	2357	289559	20682.7857142857	157.133333333333	122.850657615613
NM_001136127	DNM3	20	19	571241	7655	563586	29662.4210526316	382.75	73.6232527759634
NM_022093	TNN	19	18	80210	5027	75183	4176.83333333333	264.578947368421	14.9558384722499
NM_025063	MROH9	15	14	63312	2272	61040	4360	151.466666666667	26.8661971830986
NM_005092	TNFSF18	3	2	9745	751	8994	4497	250.333333333333	11.9760319573901
NM_201568	SMG7	22	21	81824	5810	76014	3619.71428571429	264.090909090909	13.0833046471601
NM_001174061	SMG7	22	21	81824	6066	75758	3607.52380952381	275.727272727273	12.4889548302011
NM_201569	SMG7	23	22	81824	4802	77022	3501	208.782608695652	16.039566847147
NM_021165	BRINP2	8	7	110927	3566	107361	15337.2857142857	445.75	30.1068424004487
NM_032360	ACBD6	8	7	214672	1624	213048	30435.4285714286	203	131.187192118227
NM_001137669	RGSL1	22	21	110478	3782	106696	5080.7619047619	171.909090909091	28.211528291909
NM_003101	SOAT1	16	15	64967	6938	58029	3868.6	433.625	8.36393773421735
NM_173156	SMG7	22	21	81824	5948	75876	3613.14285714286	270.363636363636	12.7565568258238
NM_170692	RASAL2	18	17	385786	10899	374887	22052.1764705882	605.5	34.396458390678
NM_001252512	SOAT1	15	14	64967	6811	58156	4154	454.066666666667	8.53854059609455
NM_001252511	SOAT1	15	14	64967	6878	58089	4149.21428571429	458.533333333333	8.44562372782786
NM_000963	PTGS2	10	9	8617	4503	4114	457.111111111111	450.3	0.913613146791028
NM_194314	ZBTB41	10	9	46860	8484	38376	4264	848.4	4.52333804809052
NM_133494	NEK7	10	9	165442	4142	161300	17922.2222222222	414.2	38.9425398358281
NM_001271887	SRGAP2D	6	5	22703	1073	21630	4326	178.833333333333	20.1584342963653
NM_001271872	SRGAP2C	7	6	65103	2468	62635	10439.1666666667	352.571428571429	25.3788492706645
NM_001271870	SRGAP2B	7	6	63872	1237	62635	10439.1666666667	176.714285714286	50.6345998383185
NM_001167858	PPP1R12B	9	8	89542	1722	87820	10977.5	191.333333333333	50.9988385598142
NM_001167857	PPP1R12B	10	9	89542	1836	87706	9745.11111111111	183.6	47.7701525054466
NM_002481	PPP1R12B	24	23	239869	11132	228737	9945.08695652174	463.833333333333	20.547700323392
NM_015326	SRGAP2	20	19	121585	5994	115591	6083.73684210526	299.7	19.2844511177844
NM_001170637	SRGAP2	20	19	121585	5991	115594	6083.8947368421	299.55	19.294608579536
NM_001170580	HHAT	12	11	347000	3642	343358	31214.3636363636	303.5	94.2773201537617
NM_206595	ESRRG	8	7	586401	5253	581148	83021.1428571429	656.625	110.631639063392
NM_206594	ESRRG	9	8	586401	5372	581029	72628.625	596.888888888889	108.15878629933
NM_001134285	ESRRG	9	8	634511	5328	629183	78647.875	592	118.089902402402
NM_001122834	HHAT	12	11	348044	3587	344457	31314.2727272727	298.916666666667	96.0292723724561
NM_018194	HHAT	12	11	347390	3653	343737	31248.8181818182	304.416666666667	94.0971803996715
NM_001170564	HHAT	10	9	348044	3174	344870	38318.8888888889	317.4	108.654694391934
NM_001243513	ESRRG	8	7	436429	5290	431139	61591.2857142857	661.25	81.5007561436673
NM_001243512	ESRRG	9	8	436429	5271	431158	53894.75	585.666666666667	81.7981407702523
NM_001243511	ESRRG	7	6	436431	5115	431316	71886	730.714285714286	84.3237536656892
NM_001243510	ESRRG	8	7	436431	5234	431197	61599.5714285714	654.25	82.3838364539549
NM_001243509	ESRRG	9	8	573726	5706	568020	71002.5	634	99.5478443743428
NM_001243507	ESRRG	8	7	573726	5614	568112	81158.8571428571	701.75	101.19558247239
NM_001243506	ESRRG	7	6	586401	4836	581565	96927.5	690.857142857143	120.257444168734
NM_001243505	ESRRG	7	6	586610	4766	581844	96974	680.857142857143	122.082249265632
NM_001170587	HHAT	11	10	347390	3518	343872	34387.2	319.818181818182	97.7464468447982
NM_018664	BATF3	3	2	13570	984	12586	6293	328	12.7906504065041
NM_206933	USH2A	72	71	800504	18955	781549	11007.7323943662	263.263888888889	41.2318121867581
NM_001170588	HHAT	11	10	347390	3457	343933	34393.3	314.272727272727	99.4888631761643
NM_001373	DNAH14	84	83	469642	13872	455770	5491.20481927711	165.142857142857	32.8553921568627
NM_004446	EPRS	32	31	78060	5047	73013	2355.25806451613	157.71875	14.466613829998
NM_145214	TRIM11	6	5	13142	2697	10445	2089	449.5	3.87282165368928
NM_018230	NUP133	26	25	67046	4196	62850	2514	161.384615384615	14.9785510009533
NM_002924	RGS7	18	17	581718	2513	579205	34070.8823529412	139.611111111111	230.483485873458
NM_000254	MTR	33	32	108702	10591	98111	3065.96875	320.939393939394	9.26362005476348
NM_001282773	RGS7	16	15	581718	2379	579339	38622.6	148.6875	243.522068095839
NM_000081	LYST	53	52	205898	13550	192348	3699	255.660377358491	14.1954243542435
NM_001282778	RGS7	17	16	581718	2458	579260	36203.75	144.588235294118	235.663140764849
NM_001282775	RGS7	18	17	581718	2540	579178	34069.2941176471	141.111111111111	228.022834645669
NM_032752	ZNF496	9	8	31425	2437	28988	3623.5	270.777777777778	11.894952810833
NM_018012	KIF26B	15	14	548143	7302	540841	38631.5	486.8	74.0675157491098
NM_022743	SMYD3	12	11	668074	1475	666599	60599.9090909091	122.916666666667	451.931525423729
NM_001167740	SMYD3	12	11	758004	1647	756357	68759.7272727273	137.25	459.233151183971
NM_001001918	OR14C36	1	0	940	940	NA	NA	940	NA
NM_001198994	NADK	14	13	28839	3667	25172	1936.30769230769	261.928571428571	6.86446686664849
NM_001198993	NADK	12	11	27628	3178	24450	2222.72727272727	264.833333333333	7.69351793580868
NM_033493	CDK11B	20	19	84677	2440	82237	4328.26315789474	122	33.7036885245902
NM_033492	CDK11B	20	19	84677	2467	82210	4326.84210526316	123.35	33.3238751520065
NM_033489	CDK11B	21	20	84677	2521	82156	4107.8	120.047619047619	32.5886552955177
NM_033488	CDK11B	21	20	84677	2488	82189	4109.45	118.47619047619	33.0341639871383
NM_033487	CDK11B	18	17	84677	2211	82466	4850.94117647059	122.833333333333	37.2980551786522
NM_033486	CDK11B	20	19	84677	2473	82204	4326.52631578947	123.65	33.2405984634048
NM_017900	AURKAIP1	4	3	1710	994	716	238.666666666667	248.5	0.720321931589537
NM_001014980	FAM132A	8	7	4278	1051	3227	461	131.375	3.07040913415794
NM_023018	NADK	12	11	27240	3247	23993	2181.18181818182	270.583333333333	7.3892824145365
NM_003036	SKI	7	6	81520	5714	75806	12634.3333333333	816.285714285714	13.2667133356668
NM_001242672	TTC34	7	6	133425	1782	131643	21940.5	254.571428571429	73.8737373737374
NM_003820	TNFRSF14	8	7	7464	1714	5750	821.428571428571	214.25	3.35472578763127
NM_152492	CCDC27	12	11	19246	2186	17060	1550.90909090909	182.166666666667	7.80420860018298
NM_001282669	DFFB	7	6	28164	3121	25043	4173.83333333333	445.857142857143	8.024030759372
NM_001409	MEGF6	37	36	123555	7476	116079	3224.41666666667	202.054054054054	15.526886035313
NM_004402	DFFB	7	6	28164	3049	25115	4185.83333333333	435.571428571429	8.23712692686127
NM_001042478	AJAP1	6	5	122751	2076	120675	24135	346	58.128612716763
NM_018836	AJAP1	6	5	128748	2929	125819	25163.8	488.166666666667	42.9562990781837
NM_015102	NPHP4	30	29	129665	5034	124631	4297.62068965517	167.8	24.7578466428288
NM_001199863	KCNAB2	14	13	55081	3688	51393	3953.30769230769	263.428571428571	13.9351952277657
NM_001199861	KCNAB2	16	15	108897	4282	104615	6974.33333333333	267.625	24.4313404950957
NM_001199862	KCNAB2	16	15	55274	4172	51102	3406.8	260.75	12.2488015340364
NM_001199860	KCNAB2	16	15	66907	4298	62609	4173.93333333333	268.625	14.5670079106561
NM_003636	KCNAB2	16	15	75182	4224	70958	4730.53333333333	264	16.7987689393939
NM_172130	KCNAB2	15	14	75182	4181	71001	5071.5	278.733333333333	16.9818225304951
NM_001265592	PLEKHG5	22	21	31006	4816	26190	1247.14285714286	218.909090909091	5.43812292358804
NM_198681	PLEKHG5	22	21	53971	5295	48676	2317.90476190476	240.681818181818	9.19282341831917
NM_001042663	PLEKHG5	22	21	31334	4783	26551	1264.33333333333	217.409090909091	5.55111854484633
NM_007274	ACOT7	9	8	129496	1814	127682	15960.25	201.555555555556	70.3869900771775
NM_001242701	CAMTA1	4	3	102879	993	101886	33962	248.25	102.604229607251
NM_181864	ACOT7	9	8	121553	1634	119919	14989.875	181.555555555556	73.3898408812729
NM_001561	TNFRSF9	9	8	27296	6002	21294	2661.75	666.888888888889	3.54781739420193
NM_001289861	PER3	23	22	60753	6288	54465	2475.68181818182	273.391304347826	8.66173664122137
NM_001289862	PER3	22	21	60753	6344	54409	2590.90476190476	288.363636363636	8.57645018915511
NM_001289863	PER3	23	22	60753	6267	54486	2476.63636363636	272.478260869565	8.69411201531833
NM_001289864	PER3	22	21	60753	6402	54351	2588.14285714286	291	8.48969072164948
NM_016831	PER3	22	21	60753	6317	54436	2592.19047619048	287.136363636364	8.61738166851353
NM_024980	GPR157	4	3	24755	1157	23598	7866	289.25	20.3958513396716
NM_001042681	RERE	23	22	465237	8032	457205	20782.0454545455	349.217391304348	56.9229332669323
NM_012102	RERE	24	23	465237	8218	457019	19870.3913043478	342.416666666667	55.6119493794111
NM_004285	H6PD	5	4	36533	9120	27413	6853.25	1824	3.00581140350877
NM_001282587	H6PD	5	4	31493	9032	22461	5615.25	1806.4	2.48682462356067
NM_015074	KIF1B	47	46	170899	10628	160271	3484.15217391304	226.127659574468	15.0800715092209
NM_183416	KIF1B	21	20	97893	7685	90208	4510.4	365.952380952381	11.7381912817176
NM_006048	UBE4B	27	26	148257	5519	142738	5489.92307692308	204.407407407407	25.8630186628012
NM_020248	CTNNBIP1	6	5	61984	3001	58983	11796.6	500.166666666667	19.6544485171609
NM_014944	CLSTN1	18	17	95473	5180	90293	5311.35294117647	287.777777777778	17.4310810810811
NM_001105562	UBE4B	28	27	148257	5907	142350	5272.22222222222	210.964285714286	24.0985271711529
NM_001009566	CLSTN1	19	18	95473	5211	90262	5014.55555555556	274.263157894737	17.3214354250624
NM_001012329	CTNNBIP1	5	4	61984	2966	59018	14754.5	593.2	19.8981793661497
NM_001079843	CASZ1	21	20	160069	7980	152089	7604.45	380	19.0587719298246
NM_001170754	C1orf127	13	12	35566	2774	32792	2732.66666666667	213.384615384615	11.8211968276857
NM_002685	EXOSC10	24	23	33264	2756	30508	1326.4347826087	114.833333333333	11.0696661828737
NM_017766	CASZ1	16	15	149472	4454	145018	9667.86666666667	278.375	32.5590480466996
NM_004565	PEX14	9	8	155814	1935	153879	19234.875	215	79.5240310077519
NM_004958	MTOR	58	57	156022	8783	147239	2583.14035087719	151.431034482759	16.7640897187749
NM_001001998	EXOSC10	25	24	33264	2832	30432	1268	113.28	10.7457627118644
NM_001281430	TNFRSF8	14	13	80832	3609	77223	5940.23076923077	257.785714285714	21.3973399833749
NM_001127660	MFN2	18	17	33336	4550	28786	1693.29411764706	252.777777777778	6.32659340659341
NM_001040195	AGTRAP	4	3	14688	1131	13557	4519	282.75	11.9867374005305
NM_001243	TNFRSF8	15	14	80832	3701	77131	5509.35714285714	246.733333333333	20.840583626047
NM_001040197	AGTRAP	6	5	14688	1286	13402	2680.4	214.333333333333	10.4214618973561
NM_001040196	AGTRAP	6	5	14688	1265	13423	2684.6	210.833333333333	10.6110671936759
NM_001040194	AGTRAP	5	4	14688	1167	13521	3380.25	233.4	11.586118251928
NM_014874	MFN2	19	18	33336	4696	28640	1591.11111111111	247.157894736842	6.09880749574106
NM_020350	AGTRAP	5	4	14688	1188	13500	3375	237.6	11.3636363636364
NM_015378	VPS13D	70	69	281987	16398	265589	3849.11594202899	234.257142857143	16.1964263934626
NM_018156	VPS13D	69	68	281987	16322	265665	3906.83823529412	236.550724637681	16.2764979781889
NM_001013630	AADACL4	4	3	22533	1579	20954	6984.66666666667	394.75	13.2704243191894
NM_201628	KAZN	15	14	519333	6037	513296	36664	402.466666666667	85.0250124233891
NM_015209	KAZN	8	7	469440	3913	465527	66503.8571428571	489.125	118.969332992589
NM_001018001	KAZN	8	7	138357	3651	134706	19243.7142857143	456.375	36.8956450287592
NM_001017999	KAZN	8	7	122238	3661	118577	16939.5714285714	457.625	32.3892379131385
NM_052929	FHAD1	31	30	150856	5121	145735	4857.83333333333	165.193548387097	28.4583089240383
NM_001018000	KAZN	8	7	144028	3850	140178	20025.4285714286	481.25	36.4098701298701
NM_015001	SPEN	15	14	92593	12242	80351	5739.35714285714	816.133333333333	6.56355170723738
NM_001287811	DNAJC16	14	13	44922	5898	39024	3001.84615384615	421.285714285714	6.61648016276704
NM_015291	DNAJC16	15	14	44922	6084	38838	2774.14285714286	405.6	6.3836291913215
NM_018994	FBXO42	10	9	102391	2986	99405	11045	298.6	33.2903549899531
NM_017459	MFAP2	9	8	7084	1091	5993	749.125	121.222222222222	5.49312557286893
NM_001135247	MFAP2	9	8	7084	1088	5996	749.5	120.888888888889	5.51102941176471
NM_002403	MFAP2	9	8	6176	1110	5066	633.25	123.333333333333	4.56396396396396
NM_013358	PADI1	16	15	40882	3863	37019	2467.93333333333	241.4375	9.58296660626456
NM_007365	PADI2	16	15	52694	4379	48315	3221	273.6875	11.0333409454213
NM_017940	NBPF1	29	28	51180	5976	45204	1614.42857142857	206.068965517241	7.56425702811245
NM_001135248	MFAP2	9	8	6176	1107	5069	633.625	123	4.57904245709124
NM_030812	ACTL8	3	2	71752	1864	69888	34944	621.333333333333	37.4935622317597
NM_001011722	ARHGEF10L	27	26	117324	4288	113036	4347.53846153846	158.814814814815	26.3610074626866
NM_032880	IGSF21	10	9	270739	1954	268785	29865	195.4	137.556294779939
NM_018125	ARHGEF10L	29	28	158042	4523	153519	5482.82142857143	155.965517241379	33.9418527525978
NM_020765	UBR4	106	105	135748	15988	119760	1140.57142857143	150.830188679245	7.4906179634726
NM_001282162	CAPZB	9	8	145936	2100	143836	17979.5	233.333333333333	68.4933333333333
NM_001206541	CAPZB	9	8	146870	2208	144662	18082.75	245.333333333333	65.5172101449275
NM_001136265	IFFO2	9	8	52054	5844	46210	5776.25	649.333333333333	7.9072553045859
NM_013945	PAX7	8	7	105134	2262	102872	14696	282.75	45.4783377541998
NM_002584	PAX7	8	7	105134	2268	102866	14695.1428571429	283.5	45.3553791887125
NM_001206540	CAPZB	10	9	146870	1902	144968	16107.5555555556	190.2	76.2187171398528
NM_001135254	PAX7	9	8	117862	6062	111800	13975	673.555555555556	18.4427581656219
NM_004930	CAPZB	9	8	146870	1788	145082	18135.25	198.666666666667	81.1420581655481
NM_181719	TMCO4	16	15	117706	2990	114716	7647.73333333333	186.875	38.3665551839465
NM_001177520	ALPL	10	9	69049	2325	66724	7413.77777777778	232.5	28.6984946236559
NM_001127501	ALPL	11	10	69049	2442	66607	6660.7	222	27.2755937755938
NM_001198803	EIF4G3	15	14	233515	2212	231303	16521.6428571429	147.466666666667	104.567359855335
NM_001198802	EIF4G3	35	34	370598	6460	364138	10709.9411764706	184.571428571429	56.3681114551084
NM_016287	HP1BP3	13	12	44012	3934	40078	3339.83333333333	302.615384615385	10.1875953228266
NM_001198801	EIF4G3	35	34	370598	6550	364048	10707.2941176471	187.142857142857	55.5798473282443
NM_000478	ALPL	12	11	69049	2608	66441	6040.09090909091	217.333333333333	25.4758435582822
NM_001113348	ECE1	19	18	128296	5155	123141	6841.16666666667	271.315789473684	23.8876818622696
NM_003760	EIF4G3	32	31	305093	6073	299020	9645.8064516129	189.78125	49.2376090894122
NM_001039802	CDC42	7	6	40318	2301	38017	6336.16666666667	328.714285714286	16.5219469795741
NM_014870	ZBTB40	18	17	79308	8722	70586	4152.11764705882	484.555555555556	8.0928686081174
NM_005529	HSPG2	97	96	115015	14385	100630	1048.22916666667	148.298969072165	6.99548140424053
NM_044472	CDC42	6	5	38178	1519	36659	7331.8	253.166666666667	24.1336405529954
NM_001013693	LDLRAD2	5	4	12958	4017	8941	2235.25	803.4	2.22579039083893
NM_001083621	ZBTB40	19	18	79308	9011	70297	3905.38888888889	474.263157894737	7.80124292531351
NM_001791	CDC42	6	5	40318	2174	38144	7628.8	362.333333333333	17.5455381784729
NM_033631	LUZP1	5	4	84837	8492	76345	19086.25	1698.4	8.99022609514837
NM_003196	TCEA3	11	10	43708	1597	42111	4211.1	145.181818181818	26.3688165309956
NM_001142546	LUZP1	4	3	84837	8425	76412	25470.6666666667	2106.25	9.06967359050445
NM_004091	E2F2	7	6	24794	5200	19594	3265.66666666667	742.857142857143	3.76807692307692
NM_001010980	NCMAP	4	3	53253	3994	49259	16419.6666666667	998.5	12.3332498748122
NM_173065	IFNLR1	6	5	33120	4438	28682	5736.4	739.666666666667	6.46282109058134
NM_020448	NIPAL3	12	11	57230	5438	51792	4708.36363636364	453.166666666667	9.52408973887459
NM_173064	IFNLR1	7	6	33120	4483	28637	4772.83333333333	640.428571428571	6.3879098817756
NM_170743	IFNLR1	7	6	33120	4570	28550	4758.33333333333	652.857142857143	6.2472647702407
NM_020485	RHCE	10	9	58625	1628	56997	6333	162.8	35.0104422604423
NM_138618	RHCE	9	8	58625	1493	57132	7141.5	165.888888888889	38.2665773610181
NM_138617	RHCE	7	6	58625	1230	57395	9565.83333333333	175.714285714286	46.6626016260163
NM_138616	RHCE	7	6	58625	1172	57453	9575.5	167.428571428571	49.0213310580205
NM_020379	MAN1C1	12	11	168741	4653	164088	14917.0909090909	387.75	35.2649903288201
NM_018202	TMEM57	11	10	69351	3988	65363	6536.3	362.545454545455	16.3899197592778
NM_001289010	MAN1C1	12	11	168741	4472	164269	14933.5454545455	372.666666666667	36.7327817531306
NM_001282564	TMEM57	9	8	69351	3305	66046	8255.75	367.222222222222	19.9836611195159
NM_031286	SH3BGRL3	3	2	1802	1118	684	342	372.666666666667	0.611806797853309
NM_024674	LIN28A	4	3	18952	4018	14934	4978	1004.5	3.71677451468392
NM_002953	RPS6KA1	22	21	45273	3221	42052	2002.47619047619	146.409090909091	13.0555728034772
NM_001029882	AHDC1	7	6	69389	6503	62886	10481	929	9.67030601260957
NM_032125	TMEM222	6	5	14257	1620	12637	2527.4	270	7.80061728395062
NM_001201404	WASF2	8	7	85946	5164	80782	11540.2857142857	645.5	15.643299767622
NM_006990	WASF2	9	8	85946	5680	80266	10033.25	631.111111111111	14.131338028169
NM_005644	TAF12	6	5	39997	1119	38878	7775.6	186.5	34.7435210008937
NM_001048183	PHACTR4	14	13	130790	6225	124565	9581.92307692308	444.642857142857	20.0104417670683
NM_001048199	RCC1	12	11	33255	2727	30528	2775.27272727273	227.25	11.1947194719472
NM_001135218	TAF12	6	5	39997	1456	38541	7708.2	242.666666666667	26.470467032967
NM_001195001	PTPRU	30	29	90299	5613	84686	2920.20689655172	187.1	15.0874755032959
NM_133178	PTPRU	30	29	90299	5622	84677	2919.89655172414	187.4	15.0617218071861
NM_005704	PTPRU	31	30	90299	5653	84646	2821.53333333333	182.354838709677	14.9736423138157
NM_005626	SRSF4	6	5	34389	2536	31853	6370.6	422.666666666667	12.5603312302839
NM_133177	PTPRU	31	30	90299	5635	84664	2822.13333333333	181.774193548387	15.0246672582076
NM_002379	MATN1	8	7	12310	3838	8472	1210.28571428571	479.75	2.20739968733715
NM_001195101	PTP4A2	4	3	13239	3439	9800	3266.66666666667	859.75	2.84966560046525
NM_001195100	PTP4A2	4	3	13239	3457	9782	3260.66666666667	864.25	2.82962105872143
NM_080391	PTP4A2	6	5	31968	3935	28033	5606.6	655.833333333333	7.12401524777637
NM_001161708	SYNC	4	3	22856	3417	19439	6479.66666666667	854.25	5.68890839918057
NM_001127361	RNF19B	9	8	28238	2612	25626	3203.25	290.222222222222	9.81087289433384
NM_012316	KPNA6	14	13	68526	7386	61140	4703.07692307692	527.571428571429	8.27782290820471
NM_001256121	S100PBP	7	6	41439	4352	37087	6181.16666666667	621.714285714286	8.52182904411765
NM_001040441	ZBTB8A	5	4	66772	7338	59434	14858.5	1467.6	8.09948214772418
NM_022753	S100PBP	7	6	41363	4366	36997	6166.16666666667	623.714285714286	8.47388914338067
NM_153341	RNF19B	9	8	28238	2565	25673	3209.125	285	10.0089668615984
NM_004964	HDAC1	14	13	41518	2105	39413	3031.76923076923	150.357142857143	18.7235154394299
NM_030786	SYNC	5	4	22856	3498	19358	4839.5	699.6	5.53401943967982
NM_145238	ZSCAN20	8	7	23765	4226	19539	2791.28571428571	528.25	4.62352106010412
NM_198040	PHC2	14	13	51972	3887	48085	3698.84615384615	277.642857142857	12.3707229225624
NM_024874	KIAA0319L	21	20	123948	4833	119115	5955.75	230.142857142857	24.6461824953445
NM_024852	AGO3	19	18	125382	3664	121718	6762.11111111111	192.842105263158	33.2199781659389
NM_017629	AGO4	18	17	49664	7078	42586	2505.05882352941	393.222222222222	6.01667137609494
NM_005095	ZMYM4	30	29	152979	7024	145955	5032.93103448276	234.133333333333	20.7794703872437
NM_177422	AGO3	17	16	125382	3404	121978	7623.625	200.235294117647	35.8337250293772
NM_178548	TFAP2E	7	6	21958	2194	19764	3294	313.428571428571	9.00820419325433
NM_032017	STK40	12	11	46310	3906	42404	3854.90909090909	325.5	10.8561187916027
NM_000831	GRIK3	16	15	238718	9235	229483	15298.8666666667	577.1875	24.8492690850027
NM_001282547	STK40	11	10	46310	3668	42642	4264.2	333.454545454545	11.6254089422028
NM_001282546	STK40	11	10	46310	3683	42627	4262.7	334.818181818182	11.5739885962531
NM_024640	YRDC	5	4	5253	1841	3412	853	368.2	1.85334057577404
NM_024700	SNIP1	4	3	19897	4609	15288	5096	1152.25	3.31698850075938
NM_005540	INPP5B	24	23	86362	4478	81884	3560.17391304348	186.583333333333	18.2858418937025
NM_022157	RRAGC	7	6	21628	2740	18888	3148	391.428571428571	6.89343065693431
NM_001271851	RRAGC	7	6	21628	2638	18990	3165	376.857142857143	7.1986353297953
NM_012421	RLF	8	7	79554	6258	73296	10470.8571428571	782.25	11.712368168744
NM_001720	BMP8B	7	6	30632	3780	26852	4475.33333333333	540	7.1037037037037
NM_181809	BMP8A	7	6	38225	5633	32592	5432	804.714285714286	5.78590449139002
NM_001031694	SCMH1	16	15	134235	3363	130872	8724.8	210.1875	38.9152542372881
NM_001172221	SCMH1	15	14	135820	3249	132571	9469.35714285714	216.6	40.8036318867344
NM_001172220	SCMH1	14	13	214946	3087	211859	16296.8461538462	220.5	68.62941367023
NM_001172219	SCMH1	15	14	214946	3159	211787	15127.6428571429	210.6	67.0424184868629
NM_001172218	SCMH1	16	15	214946	3369	211577	14105.1333333333	210.5625	62.8011279311368
NM_012236	SCMH1	15	14	214946	3297	211649	15117.7857142857	219.8	64.1944191689415
NM_172163	KCNQ4	13	12	56442	3950	52492	4374.33333333333	303.846153846154	13.2891139240506
NM_001172222	SCMH1	9	8	132736	2650	130086	16260.75	294.444444444444	49.0890566037736
NM_004700	KCNQ4	14	13	56442	4113	52329	4025.30769230769	293.785714285714	12.7228300510576
NM_001127714	HIVEP3	8	7	412344	12327	400017	57145.2857142857	1540.875	32.4504745680214
NM_024503	HIVEP3	9	8	412344	12411	399933	49991.625	1379	32.2240754169688
NM_001198852	FOXJ3	12	11	158678	5124	153554	13959.4545454545	427	29.9676034348165
NM_001198851	FOXJ3	15	14	158428	5367	153061	10932.9285714286	357.8	28.518911868828
NM_001198850	FOXJ3	13	12	159340	5322	154018	12834.8333333333	409.384615384615	28.9398722284855
NM_014947	FOXJ3	13	12	158695	5244	153451	12787.5833333333	403.384615384615	29.2622044241037
NM_173642	RIMKLA	5	4	43434	10574	32860	8215	2114.8	3.10762247020995
NM_001242750	LOC100129924	7	6	10242	990	9252	1542	141.428571428571	9.34545454545455
NM_001195831	WDR65	24	23	82030	4189	77841	3384.39130434783	174.541666666667	18.5822391978993
NM_001253357	TIE1	23	22	22217	3922	18295	831.590909090909	170.521739130435	4.66471188169301
NM_015284	SZT2	71	70	64364	14050	50314	718.771428571429	197.887323943662	3.58106761565836
NM_005424	TIE1	23	22	22217	4005	18212	827.818181818182	174.130434782609	4.54731585518102
NM_152498	WDR65	11	10	38550	3048	35502	3550.2	277.090909090909	11.6476377952756
NM_001167965	WDR65	11	10	38550	3045	35505	3550.5	276.818181818182	11.6600985221675
NM_001270465	ST3GAL3	8	7	223635	1813	221822	31688.8571428571	226.625	122.350799779371
NM_001270466	ST3GAL3	5	4	223635	1484	222151	55537.75	296.8	149.6974393531
NM_174968	ST3GAL3	13	12	223635	2438	221197	18433.0833333333	187.538461538462	90.7288761279737
NM_174967	ST3GAL3	7	6	223635	1629	222006	37001	232.714285714286	136.283609576427
NM_024066	ERI3	9	8	134199	1752	132447	16555.875	194.666666666667	75.597602739726
NM_001270460	ST3GAL3	11	10	223635	2181	221454	22145.4	198.272727272727	101.537826685007
NM_001270461	ST3GAL3	9	8	223635	1930	221705	27713.125	214.444444444444	114.873056994819
NM_001270463	ST3GAL3	8	7	223635	1787	221848	31692.5714285714	223.375	124.145495243425
NM_006279	ST3GAL3	12	11	223635	2275	221360	20123.6363636364	189.583333333333	97.3010989010989
NM_014652	IPO13	20	19	21218	4047	17171	903.736842105263	202.35	4.24289597232518
NM_001270462	ST3GAL3	8	7	223635	1836	221799	31685.5714285714	229.5	120.805555555556
NM_001270459	ST3GAL3	12	11	223635	2185	221450	20131.8181818182	182.083333333333	101.350114416476
NM_001270464	ST3GAL3	8	7	223635	1742	221893	31699	217.75	127.378300803674
NM_174969	ST3GAL3	11	10	223635	2226	221409	22140.9	202.363636363636	99.4649595687331
NM_174970	ST3GAL3	6	5	223635	1580	222055	44411	263.333333333333	140.541139240506
NM_174966	ST3GAL3	10	9	223635	1979	221656	24628.4444444444	197.9	112.00404244568
NM_174965	ST3GAL3	7	6	223635	1674	221961	36993.5	239.142857142857	132.593189964158
NM_174964	ST3GAL3	12	11	223635	2320	221315	20119.5454545455	193.333333333333	95.3943965517241
NM_174963	ST3GAL3	13	12	223635	2483	221152	18429.3333333333	191	89.0664518727346
NM_174971	ST3GAL3	12	11	223635	2389	221246	20113.2727272727	199.083333333333	92.6102971954793
NM_001166588	EIF2B3	10	9	112195	1600	110595	12288.3333333333	160	69.121875
NM_020883	ZSWIM5	14	13	190176	5850	184326	14178.9230769231	417.857142857143	31.5087179487179
NM_020365	EIF2B3	12	11	136202	2039	134163	12196.6363636364	169.916666666667	65.7984306032369
NM_001261418	EIF2B3	11	10	136202	1934	134268	13426.8	175.818181818182	69.4250258531541
NM_006845	KIF2C	21	20	27950	2901	25049	1252.45	138.142857142857	8.63460875560152
NM_007170	TESK2	11	10	147287	3087	144200	14420	280.636363636364	46.7120181405896
NM_001135553	MKNK1	13	12	46889	2700	44189	3682.41666666667	207.692307692308	16.3662962962963
NM_003684	MKNK1	14	13	46889	2824	44065	3389.61538461538	201.714285714286	15.6037535410765
NM_017739	POMGNT1	22	21	9770	2758	7012	333.904761904762	125.363636363636	2.54242204496012
NM_198973	MKNK1	12	11	46889	2613	44276	4025.09090909091	217.75	16.9445082280903
NM_001243766	POMGNT1	23	22	31626	2959	28667	1303.04545454545	128.652173913043	9.68807029401825
NM_001114172	PIK3R3	11	10	92898	5187	87711	8771.1	471.545454545455	16.9097744360902
NM_015112	MAST2	29	28	232513	5767	226746	8098.07142857143	198.862068965517	39.3178428992544
NM_003629	PIK3R3	10	9	92570	5685	86885	9653.88888888889	568.5	15.283201407212
NM_001136140	CMPK1	5	4	45044	2788	42256	10564	557.6	15.1563845050215
NM_016308	CMPK1	6	5	45044	2936	42108	8421.6	489.333333333333	14.341961852861
NM_178134	CYP4Z1	12	11	50834	1919	48915	4446.81818181818	159.916666666667	25.48983845753
NM_001286239	SPATA6	12	11	176838	4978	171860	15623.6363636364	414.833333333333	34.5239051828043
NM_001286238	SPATA6	13	12	176838	4973	171865	14322.0833333333	382.538461538462	34.5596219585763
NM_019073	SPATA6	13	12	176838	5021	171817	14318.0833333333	386.230769230769	34.2196773551085
NM_001144776	ELAVL4	7	6	97960	1880	96080	16013.3333333333	268.571428571429	51.1063829787234
NM_001144775	ELAVL4	7	6	95578	1891	93687	15614.5	270.142857142857	49.5436277102062
NM_021952	ELAVL4	7	6	92948	2108	90840	15140	301.142857142857	43.0929791271347
NM_001144777	ELAVL4	7	6	153856	1958	151898	25316.3333333333	279.714285714286	77.5781409601634
NM_001144774	ELAVL4	7	6	92948	2066	90882	15147	295.142857142857	43.9893514036786
NM_024586	OSBPL9	24	23	172347	3902	168445	7323.69565217391	162.583333333333	43.1688877498719
NM_001981	EPS15	25	24	165062	5245	159817	6659.04166666667	209.8	30.4703527168732
NM_001101662	NRD1	31	30	89745	3851	85894	2863.13333333333	124.225806451613	22.3043365359647
NM_001080494	TTC39A	18	17	35010	2759	32251	1897.11764705882	153.277777777778	11.6893802102211
NM_148909	OSBPL9	24	23	172347	3932	168415	7322.39130434783	163.833333333333	42.8318921668362
NM_148908	OSBPL9	23	22	172347	3862	168485	7658.40909090909	167.913043478261	43.626359399275
NM_148906	OSBPL9	23	22	172347	3850	168497	7658.95454545455	167.391304347826	43.7654545454545
NM_002525	NRD1	33	32	89745	4057	85688	2677.75	122.939393939394	21.1210253882179
NM_001242361	NRD1	33	32	88848	3452	85396	2668.625	104.606060606061	24.7381228273465
NM_001144832	TTC39A	18	17	57857	2733	55124	3242.58823529412	151.833333333333	20.169776802049
NM_024646	ZYG11B	14	13	100884	8156	92728	7132.92307692308	582.571428571429	11.3692986758215
NM_032449	CC2D1B	24	23	15614	5678	9936	432	236.583333333333	1.74991194082423
NM_001009881	ZCCHC11	30	29	129816	5880	123936	4273.65517241379	196	21.0775510204082
NM_001004339	ZYG11A	14	13	52066	4285	47781	3675.46153846154	306.071428571429	11.1507584597433
NM_015269	ZCCHC11	30	29	129816	5877	123939	4273.75862068965	195.9	21.0888208269525
NM_007324	ZFYVE9	18	17	204594	5036	199558	11738.7058823529	279.777777777778	39.6262907069102
NM_004799	ZFYVE9	19	18	204594	5214	199380	11076.6666666667	274.421052631579	38.2393555811277
NM_016126	HSPB11	6	5	24056	607	23449	4689.8	101.166666666667	38.6309719934102
NM_033300	LRP8	17	16	85782	7285	78497	4906.0625	428.529411764706	10.7751544269046
NM_001168551	NDC1	18	17	73093	4723	68370	4021.76470588235	262.388888888889	14.4759686639848
NM_147193	GLIS1	10	9	227973	2826	225147	25016.3333333333	282.6	79.6698513800425
NM_017522	LRP8	16	15	85782	7005	78777	5251.8	437.8125	11.2458244111349
NM_018087	NDC1	18	17	73093	4843	68250	4014.70588235294	269.055555555556	14.0925046458807
NM_001018054	LRP8	18	17	85782	7619	78163	4597.82352941176	423.277777777778	10.2589578684867
NM_004631	LRP8	19	18	85782	7797	77985	4332.5	410.368421052632	10.0019238168526
NM_001031672	CYB5RL	8	7	27721	3541	24180	3454.28571428571	442.625	6.82857949731714
NM_001009955	SSBP3	17	16	180966	3190	177776	11111	187.647058823529	55.7291536050157
NM_147161	ACOT11	16	15	62200	3197	59003	3933.53333333333	199.8125	18.4557397560213
NM_145716	SSBP3	18	17	180966	3272	177694	10452.5882352941	181.777777777778	54.3074572127139
NM_018070	SSBP3	17	16	180966	3211	177755	11109.6875	188.882352941176	55.3581438804111
NM_015547	ACOT11	17	16	86612	2032	84580	5286.25	119.529411764706	41.6240157480315
NM_001278544	C8B	13	12	36932	2304	34628	2885.66666666667	177.230769230769	15.0295138888889
NM_001278543	C8B	13	12	36932	2397	34535	2877.91666666667	184.384615384615	14.4075928243638
NM_006252	PRKAA2	9	8	70020	9361	60659	7582.375	1040.11111111111	6.47997008866574
NM_003713	PPAP2B	6	5	84840	3314	81526	16305.2	552.333333333333	24.6004828002414
NM_000066	C8B	12	11	36932	2174	34758	3159.81818181818	181.166666666667	15.9880404783809
NM_001004303	C1orf168	20	19	100894	3480	97414	5127.05263157895	174	27.9925287356322
NM_145243	OMA1	9	8	66057	1918	64139	8017.375	213.111111111111	33.4405630865485
NM_015888	HOOK1	22	21	61519	5879	55640	2649.52380952381	267.227272727273	9.46419459091682
NM_001244714	FGGY	14	13	452654	1665	450989	34691.4615384615	118.928571428571	270.864264264264
NM_001278224	FGGY	10	9	247103	1180	245923	27324.7777777778	118	208.409322033898
NM_181712	KANK4	10	9	83248	5487	77761	8640.11111111111	548.7	14.1718607618006
NM_176877	INADL	43	42	421444	8547	412897	9830.88095238095	198.767441860465	48.3089973089973
NM_001272001	DOCK7	48	47	233644	7137	226507	4819.29787234043	148.6875	31.7370043435617
NM_001272000	DOCK7	49	48	233644	7144	226500	4718.75	145.795918367347	31.7049272116461
NM_033407	DOCK7	49	48	233644	7171	226473	4718.1875	146.34693877551	31.5817877562404
NM_032852	ATG4C	11	10	81166	2735	78431	7843.1	248.636363636364	28.6767824497258
NM_178221	ATG4C	11	10	81166	2687	78479	7847.9	244.272727272727	29.2069222180871
NM_001271999	DOCK7	49	48	233644	7231	226413	4716.9375	147.571428571429	31.3114368690361
NM_002633	PGM1	11	10	66971	2483	64488	6448.8	225.727272727273	25.9718082964156
NM_001172819	PGM1	11	10	66438	2360	64078	6407.8	214.545454545455	27.1516949152542
NM_001172818	PGM1	11	10	37031	2569	34462	3446.2	233.545454545455	13.4145581938497
NM_001083592	ROR1	7	6	369364	2299	367065	61177.5	328.428571428571	159.662896911701
NM_005012	ROR1	9	8	407491	5863	401628	50203.5	651.444444444444	68.5021320143271
NM_203464	AK4	6	5	84598	6893	77705	15541	1148.83333333333	11.2730306107645
NM_002227	JAK1	25	24	133283	5078	128205	5341.875	203.12	25.2471445450965
NM_001005353	AK4	6	5	84317	7004	77313	15462.6	1167.33333333333	11.0384066247858
NM_001256865	DNAJC6	20	19	151177	5936	145241	7644.26315789474	296.8	24.4678234501348
NM_001256864	DNAJC6	19	18	106336	5987	100349	5574.94444444444	315.105263157895	16.7611491565058
NM_018211	RAVER2	12	11	88138	4373	83765	7615	364.416666666667	19.1550423050537
NM_014787	DNAJC6	19	18	151177	5822	145355	8075.27777777778	306.421052631579	24.9665063552044
NM_013410	AK4	5	4	83980	6886	77094	19273.5	1377.2	11.1957595120534
NM_001037341	PDE4B	17	16	582071	4320	577751	36109.4375	254.117647058824	133.738657407407
NM_002600	PDE4B	17	16	581408	4275	577133	36070.8125	251.470588235294	135.001871345029
NM_001037340	PDE4B	15	14	381874	4282	377592	26970.8571428571	285.466666666667	88.1812237272303
NM_024763	WDR78	17	16	112000	3861	108139	6758.6875	227.117647058824	28.008029008029
NM_015640	SERBP1	8	7	22632	6709	15923	2274.71428571429	838.625	2.37337904307646
NM_144701	IL23R	11	10	93483	2825	90658	9065.8	256.818181818182	32.0913274336283
NM_001018069	SERBP1	8	7	22632	6727	15905	2272.14285714286	840.875	2.36435260888955
NM_001018068	SERBP1	8	7	22632	6754	15878	2268.28571428571	844.25	2.35090316849274
NM_001018067	SERBP1	8	7	22632	6772	15860	2265.71428571429	846.5	2.34199645599527
NM_015139	SLC35D1	12	11	55067	6472	48595	4417.72727272727	539.333333333333	7.50849814585909
NM_152665	TCTEX1D1	5	4	26592	2269	24323	6080.75	453.8	10.7197003085059
NM_207014	WDR78	10	9	87290	1758	85532	9503.55555555555	175.8	48.6530147895336
NM_024911	WLS	12	11	107245	2808	104437	9494.27272727273	234	37.1926638176638
NM_018841	GNG12	4	3	132008	4413	127595	42531.6666666667	1103.25	28.9134375708135
NM_001193334	WLS	11	10	107190	2479	104711	10471.1	225.363636363636	42.2392093586123
NM_001114120	DEPDC1	12	11	23071	5450	17621	1601.90909090909	454.166666666667	3.23321100917431
NM_017779	DEPDC1	11	10	23071	4597	18474	1847.4	417.909090909091	4.01870785294757
NM_001002292	WLS	12	11	134089	2064	132025	12002.2727272727	172	63.9656007751938
NM_030816	ANKRD13C	13	12	95734	5680	90054	7504.5	436.923076923077	15.8545774647887
NM_017768	LRRC40	15	14	60878	2960	57918	4137	197.333333333333	19.5668918918919
NM_198716	PTGER3	4	3	195457	1846	193611	64537	461.5	104.881365113759
NM_198714	PTGER3	5	4	195457	1939	193518	48379.5	387.8	99.8029912325941
NM_198718	PTGER3	4	3	95378	1967	93411	31137	491.75	47.489069649212
NM_198717	PTGER3	3	2	195457	1818	193639	96819.5	606	106.512101210121
NM_001126044	PTGER3	5	4	95378	2060	93318	23329.5	412	45.3
NM_015978	TNNI3K	25	24	309047	3048	305999	12749.9583333333	121.92	100.393372703412
NM_001199327	FPGT-TNNI3K	24	23	266715	2806	263909	11474.3043478261	116.916666666667	94.051674982181
NM_001105659	LRRIQ3	8	7	172171	2870	169301	24185.8571428571	358.75	58.9898954703833
NM_001112808	FPGT-TNNI3K	27	26	346222	3355	342867	13187.1923076923	124.259259259259	102.195827123696
NM_001002912	C1orf173	15	14	105629	7174	98455	7032.5	478.266666666667	13.7238639531642
NM_001130058	SLC44A5	24	23	408985	3918	405067	17611.6086956522	163.25	103.386166411434
NM_002440	MSH4	20	19	116369	3297	113072	5951.15789473684	164.85	34.2954200788596
NM_152697	SLC44A5	24	23	404726	2545	402181	17486.1304347826	106.041666666667	158.0278978389
NM_030965	ST6GALNAC5	5	4	196553	2037	194516	48629	407.4	95.4914089347079
NM_017655	GIPC2	6	5	91525	2829	88696	17739.2	471.5	31.3524213503005
NM_198549	FAM73A	16	15	99918	6423	93495	6233	401.4375	14.556282111163
NM_015534	ZZZ3	15	14	118155	4338	113817	8129.78571428571	289.2	26.2372060857538
NM_144573	NEXN	13	12	55380	3402	51978	4331.5	261.692307692308	15.2786596119929
NM_001270384	FAM73A	16	15	99918	6426	93492	6232.8	401.625	14.5490196078431
NM_001172309	NEXN	12	11	55380	3209	52171	4742.81818181818	267.416666666667	16.2577126830788
NM_012093	AK5	14	13	277369	3950	273419	21032.2307692308	282.142857142857	69.22
NM_174858	AK5	14	13	277994	3339	274655	21127.3076923077	238.5	82.256663671758
NM_022159	ELTD1	15	14	117048	3634	113414	8101	242.266666666667	31.2091359383599
NM_012302	LPHN2	20	19	192027	5726	186301	9805.31578947369	286.3	32.5359762486902
NM_024686	TTLL7	21	20	129778	3669	126109	6305.45	174.714285714286	34.3714908694467
NM_001010971	SAMD13	4	3	52434	1571	50863	16954.3333333333	392.75	32.3761935073202
NM_002731	PRKACB	10	9	160438	4523	155915	17323.8888888889	452.3	34.4715896528852
NM_001242862	PRKACB	9	8	56840	4219	52621	6577.625	468.777777777778	12.4723868215217
NM_001242860	PRKACB	13	12	73534	4321	69213	5767.75	332.384615384615	16.0178199490859
NM_001242861	PRKACB	11	10	73534	4211	69323	6932.3	382.818181818182	16.4623604844455
NM_001242859	PRKACB	12	11	74118	4304	69814	6346.72727272727	358.666666666667	16.2207249070632
NM_001242858	PRKACB	10	9	74118	4254	69864	7762.66666666667	425.4	16.4231311706629
NM_001242857	PRKACB	13	12	74118	4314	69804	5817	331.846153846154	16.1808066759388
NM_001134664	SAMD13	4	3	48149	1409	46740	15580	352.25	33.1724627395316
NM_001134663	SAMD13	4	3	49194	1565	47629	15876.3333333333	391.25	30.4338658146965
NM_182948	PRKACB	10	9	94231	4493	89738	9970.88888888889	449.3	19.972846650345
NM_001288563	WDR63	22	21	70842	2924	67918	3234.19047619048	132.909090909091	23.2277701778386
NM_145172	WDR63	23	22	70842	3042	67800	3081.81818181818	132.260869565217	22.2879684418146
NM_012137	DDAH1	6	5	146723	3992	142731	28546.2	665.333333333333	35.7542585170341
NM_012152	LPAR3	3	2	79812	1724	78088	39044	574.666666666667	45.2946635730858
NM_198077	C1orf52	3	2	9720	3266	6454	3227	1088.66666666667	1.97611757501531
NM_153259	MCOLN2	14	13	71532	3058	68474	5267.23076923077	218.428571428571	22.3917593198169
NM_006536	CLCA2	14	13	32473	4038	28435	2187.30769230769	288.428571428571	7.0418524021793
NM_152890	COL24A1	60	59	427207	6560	420647	7129.61016949153	109.333333333333	64.1230182926829
NM_012262	HS2ST1	7	6	195348	6765	188583	31430.5	966.428571428571	27.8762749445676
NM_001134492	HS2ST1	5	4	183792	1583	182209	45552.25	316.6	115.103600758054
NM_002053	GBP1	11	10	13058	3061	9997	999.7	278.272727272727	3.26592616791898
NM_006256	PKN2	22	21	152018	6126	145892	6947.2380952381	278.454545454545	23.8152138426379
NM_052941	GBP4	11	10	17804	6156	11648	1164.8	559.636363636364	1.89213775178687
NM_015350	LRRC8B	6	5	39150	7800	31350	6270	1300	4.01923076923077
NM_001134476	LRRC8B	8	7	73025	7745	65280	9325.71428571429	968.125	8.4286636539703
NM_018103	LRRC8D	3	2	114511	3777	110734	55367	1259	29.3179772306063
NM_001134479	LRRC8D	3	2	115418	3790	111628	55814	1263.33333333333	29.4532981530343
NM_001017975	HFM1	39	38	144105	4970	139135	3661.44736842105	127.435897435897	27.9949698189135
NM_024813	RPAP2	13	12	89212	3125	86087	7173.91666666667	240.384615384615	27.54784
NM_005665	EVI5	18	17	283710	7421	276289	16252.2941176471	412.277777777778	37.2306966716076
NM_001164392	MTF2	14	13	59848	3971	55877	4298.23076923077	283.642857142857	14.071266683455
NM_001164393	MTF2	13	12	59848	3860	55988	4665.66666666667	296.923076923077	14.5046632124352
NM_001164391	MTF2	16	15	59848	4064	55784	3718.93333333333	254	13.7263779527559
NM_007358	MTF2	15	14	59848	4143	55705	3978.92857142857	276.2	13.4455708423847
NM_003567	BCAR3	12	11	120053	3197	116856	10623.2727272727	266.416666666667	36.5517672818267
NM_017737	FNBP1L	15	14	106532	4055	102477	7319.78571428571	270.333333333333	25.2717632552404
NM_001261409	BCAR3	12	11	119585	3220	116365	10578.6363636364	268.333333333333	36.138198757764
NM_001261408	BCAR3	14	13	285365	3236	282129	21702.2307692308	231.142857142857	87.1844870210136
NM_001024948	FNBP1L	14	13	106532	5357	101175	7782.69230769231	382.642857142857	18.8865036400971
NM_001164473	FNBP1L	17	16	106532	4231	102301	6393.8125	248.882352941176	24.1789175135902
NM_206886	CCDC18	28	27	98008	4342	93666	3469.11111111111	155.071428571429	21.5720865960387
NM_002858	ABCD3	23	22	100288	3639	96649	4393.13636363636	158.217391304348	26.5592195658148
NM_001114106	SLC44A3	15	14	74907	2412	72495	5178.21428571429	160.8	30.0559701492537
NM_001258341	SLC44A3	15	14	74907	2313	72594	5185.28571428571	154.2	31.3852140077821
NM_001258340	SLC44A3	15	14	74907	2409	72498	5178.42857142857	160.6	30.0946450809464
NM_001258342	SLC44A3	14	13	74907	2303	72604	5584.92307692308	164.5	31.5258358662614
NM_152369	SLC44A3	14	13	74705	2346	72359	5566.07692307692	167.571428571429	30.8435635123615
NM_000350	ABCA4	50	49	128313	7375	120938	2468.12244897959	147.5	16.3983728813559
NM_001258343	SLC44A3	14	13	74907	2207	72700	5592.30769230769	157.642857142857	32.9406434073403
NM_001122674	ABCD3	9	8	60329	976	59353	7419.125	108.444444444444	60.8125
NM_001199691	TMEM56-RWDD3	8	7	127032	1497	125535	17933.5714285714	187.125	83.8577154308617
NM_021190	PTBP2	14	13	93432	3500	89932	6917.84615384615	250	25.6948571428571
NM_001160301	DPYD	6	5	201303	1795	199508	39901.6	299.166666666667	111.14651810585
NM_000110	DPYD	23	22	843317	4470	838847	38129.4090909091	194.347826086957	187.661521252796
NM_152238	SNX7	8	7	98822	1620	97202	13886	202.5	60.0012345679012
NM_015976	SNX7	9	8	98822	1786	97036	12129.5	198.444444444444	54.3314669652856
NM_033055	HIAT1	12	11	45142	2649	42493	3863	220.75	16.041147602869
NM_001166252	LPPR4	6	5	45292	4854	40438	8087.6	809	8.33086114544705
NM_014839	LPPR4	7	6	45292	5029	40263	6710.5	718.428571428571	8.00616424736528
NM_017734	PALMD	8	7	48668	2586	46082	6583.14285714286	323.25	17.8197989172467
NM_001199834	VCAM1	9	8	19407	3026	16381	2047.625	336.222222222222	5.41341705221414
NM_001078	VCAM1	9	8	19407	3212	16195	2024.375	356.888888888889	5.0420298879203
NM_080682	VCAM1	8	7	19407	2935	16472	2353.14285714286	366.875	5.61226575809199
NM_033313	CDC14A	11	10	132905	2555	130350	13035	232.272727272727	51.0176125244618
NM_033312	CDC14A	15	14	147000	2461	144539	10324.2142857143	164.066666666667	58.7318163348232
NM_003672	CDC14A	16	15	167812	4286	163526	10901.7333333333	267.875	38.1535230984601
NM_001288823	OLFM3	7	6	194669	3534	191135	31855.8333333333	504.857142857143	54.0846066779853
NM_058170	OLFM3	6	5	194669	3472	191197	38239.4	578.666666666667	55.0682603686636
NM_001854	COL11A1	67	66	232031	7358	224673	3404.13636363636	109.820895522388	30.534520250068
NM_080630	COL11A1	65	64	232031	7008	225023	3515.984375	107.815384615385	32.109446347032
NM_080629	COL11A1	67	66	232031	7394	224637	3403.59090909091	110.358208955224	30.3809845820936
NM_001190709	COL11A1	66	65	232031	7240	224791	3458.32307692308	109.69696969697	31.0484806629834
NM_001008219	AMY1C	11	10	8871	1871	7000	700	170.090909090909	3.74131480491716
NM_001008221	AMY1A	11	10	9034	1792	7242	724.2	162.909090909091	4.04129464285714
NM_017619	RNPC3	15	14	29283	1900	27383	1955.92857142857	126.666666666667	14.4121052631579
NM_004038	AMY1A	11	10	8873	1873	7000	700	170.272727272727	3.73731980779498
NM_001008218	AMY1B	11	10	8849	1849	7000	700	168.090909090909	3.78583017847485
NM_001079874	VAV3	10	9	117346	3118	114228	12692	311.8	36.6350224502886
NM_006113	VAV3	27	26	393765	4796	388969	14960.3461538462	177.62962962963	81.1027939949958
NM_001267048	KIAA1324	20	19	92820	6791	86029	4527.84210526316	339.55	12.6680901192755
NM_020775	KIAA1324	22	21	92820	7054	85766	4084.09523809524	320.636363636364	12.1584916359512
NM_007269	STXBP3	19	18	62865	2522	60343	3352.38888888889	132.736842105263	23.926645519429
NM_001142550	WDR47	15	14	72014	4389	67625	4830.35714285714	292.6	15.4078377762588
NM_013296	GPSM2	15	14	53443	3048	50395	3599.64285714286	203.2	16.5337926509186
NM_014969	WDR47	15	14	72014	4368	67646	4831.85714285714	291.2	15.4867216117216
NM_001265613	MYBPHL	9	8	14678	1312	13366	1670.75	145.777777777778	10.1875
NM_001142551	WDR47	15	14	72014	4365	67649	4832.07142857143	291	15.4980526918671
NM_001010985	MYBPHL	9	8	14678	1381	13297	1662.125	153.444444444444	9.62853005068791
NM_001284352	KIAA1324	21	20	92820	6963	85857	4292.85	331.571428571429	12.3304610081861
NM_001201545	RBM15	2	1	7360	3322	4038	4038	1661	1.2155328115593
NM_022768	RBM15	3	2	7360	3434	3926	1963	1144.66666666667	1.1432731508445
NM_146421	GSTM1	7	6	5951	1081	4870	811.666666666667	154.428571428571	4.50508788159112
NM_000561	GSTM1	8	7	5951	1193	4758	679.714285714286	149.125	3.98826487845767
NM_001039574	KCNC4	4	3	23340	3751	19589	6529.66666666667	937.75	5.22234070914423
NM_004978	KCNC4	4	3	23340	4441	18899	6299.66666666667	1110.25	4.25557306912857
NM_178454	DRAM2	9	8	22886	1895	20991	2623.875	210.555555555556	11.0770448548813
NM_001081976	ADORA3	6	5	80629	1169	79460	15892	194.833333333333	67.972626176219
NM_172198	KCND3	7	6	213325	2643	210682	35113.6666666667	377.571428571429	79.7132046916383
NM_017744	ST7L	15	14	95901	4542	91359	6525.64285714286	302.8	20.1142668428005
NM_018704	CTTNBP2NL	6	5	64988	5906	59082	11816.4	984.333333333333	10.0037250253979
NM_138729	ST7L	14	13	77629	2108	75521	5809.30769230769	150.571428571429	35.8259013282732
NM_138728	ST7L	14	13	95901	4448	91453	7034.84615384615	317.714285714286	20.560476618705
NM_138727	ST7L	15	14	95901	4491	91410	6529.28571428571	299.4	20.3540414161657
NM_004980	KCND3	8	7	213325	2701	210624	30089.1428571429	337.625	77.9800074046649
NM_001142782	MAGI3	21	20	295072	6557	288515	14425.75	312.238095238095	44.0010675613848
NM_014813	LRIG2	18	17	51513	4033	47480	2792.94117647059	224.055555555556	11.7728737912224
NM_152900	MAGI3	21	20	295072	7242	287830	14391.5	344.857142857143	39.7445457056062
NM_015906	TRIM33	20	19	118384	8359	110025	5790.78947368421	417.95	13.162459624357
NM_001256404	DENND2C	21	20	85538	4535	81003	4050.15	215.952380952381	17.8617420066152
NM_198459	DENND2C	18	17	85538	3992	81546	4796.82352941176	221.777777777778	20.4273547094188
NM_001010922	BCL2L15	4	3	10735	4977	5758	1919.33333333333	1244.25	1.15692184046614
NM_205848	SYT6	8	7	63150	4360	58790	8398.57142857143	545	13.4839449541284
NM_033020	TRIM33	19	18	118384	8307	110077	6115.38888888889	437.210526315789	13.2511135187192
NM_001270805	SYT6	8	7	64560	4378	60182	8597.42857142857	547.25	13.7464595705802
NM_005725	TSPAN2	8	7	41490	3220	38270	5467.14285714286	402.5	11.8850931677019
NM_001282542	SYCP1	31	30	140568	3480	137088	4569.6	112.258064516129	39.3931034482759
NM_003176	SYCP1	32	31	140568	3553	137015	4419.83870967742	111.03125	38.5631860399662
NM_002506	NGF	3	2	52322	1052	51270	25635	350.666666666667	48.7357414448669
NM_001232	CASQ2	11	10	68802	2711	66091	6609.1	246.454545454545	24.3788270011066
NM_001282541	SYCP1	32	31	140568	3556	137012	4419.74193548387	111.125	38.5298087739033
NM_001007237	IGSF3	11	10	93359	7278	86081	8608.1	661.636363636364	11.827562517175
NM_001767	CD2	5	4	14767	1536	13231	3307.75	307.2	8.61393229166667
NM_001542	IGSF3	11	10	92560	7200	85360	8536	654.545454545455	11.8555555555556
NM_018420	SLC22A15	12	11	93558	4732	88826	8075.09090909091	394.333333333333	18.7713440405748
NM_000701	ATP1A1	23	22	31603	3764	27839	1265.40909090909	163.652173913043	7.3961211477152
NM_024626	VTCN1	6	5	67375	2644	64731	12946.2	440.666666666667	24.482223903177
NM_006699	MAN1A2	13	12	158237	5401	152836	12736.3333333333	415.461538461538	28.2977226439548
NM_001256111	CD101	10	9	34803	3344	31459	3495.44444444444	334.4	9.4075956937799
NM_001256109	CD101	10	9	34803	3530	31273	3474.77777777778	353	8.85920679886686
NM_001256106	CD101	10	9	34803	3561	31242	3471.33333333333	356.1	8.77337826453243
NM_001253850	VTCN1	5	4	67375	2295	65080	16270	459	28.3572984749455
NM_001253849	VTCN1	6	5	60251	2726	57525	11505	454.333333333333	21.1023477622891
NM_004258	CD101	10	9	34803	3573	31230	3470	357.3	8.74055415617129
NM_206996	SPAG17	49	48	231562	7174	224388	4674.75	146.408163265306	31.2779481460831
NM_015836	WARS2	6	5	109458	2812	106646	21329.2	468.666666666667	37.925320056899
NM_016527	HAO2	8	7	25351	1484	23867	3409.57142857143	185.5	16.082884097035
NM_201263	WARS2	6	5	109458	2841	106617	21323.4	473.5	37.5279831045407
NM_001005783	HAO2	9	8	25351	1705	23646	2955.75	189.444444444444	13.8686217008798
NM_001271887	SRGAP2D	6	5	22677	1073	21604	4320.8	178.833333333333	20.1342031686859
NM_001100910	FAM72B	4	3	16678	2378	14300	4766.66666666667	594.5	6.013456686291
NM_203458	NOTCH2NL	5	4	77159	5323	71836	17959	1064.6	13.4953973323314
NM_022359	PDE4DIP	7	6	124427	1700	122727	20454.5	242.857142857143	72.1923529411765
NM_001198834	PDE4DIP	44	43	143611	8365	135246	3145.25581395349	190.113636363636	16.1680812910938
NM_014455	RNF115	9	8	78017	1959	76058	9507.25	217.666666666667	38.8249106687085
NM_001198832	PDE4DIP	46	45	188573	8189	180384	4008.53333333333	178.021739130435	22.0275979973135
NM_153713	LIX1L	6	5	24604	4003	20601	4120.2	667.166666666667	5.14639020734449
NM_014644	PDE4DIP	44	43	143611	8421	135190	3143.95348837209	191.386363636364	16.0539128369552
NM_001195260	PDE4DIP	5	4	45352	962	44390	11097.5	192.4	46.1434511434511
NM_001195261	PDE4DIP	5	4	43323	1060	42263	10565.75	212	39.8707547169811
NM_004892	SEC22B	6	5	20592	1889	18703	3740.6	314.833333333333	9.90100582318687
NM_001002812	PDE4DIP	23	22	104444	4858	99586	4526.63636363636	211.217391304348	20.4993824619185
NM_001002810	PDE4DIP	4	3	43274	1264	42010	14003.3333333333	316	33.2357594936709
NM_001144829	FMO5	9	8	41348	1990	39358	4919.75	221.111111111111	19.7778894472362
NM_001278141	NBPF12	37	36	93784	7146	86638	2406.61111111111	193.135135135135	12.1239854464036
NM_001461	FMO5	9	8	39392	2639	36753	4594.125	293.222222222222	13.9268662372111
NM_001144830	FMO5	7	6	39392	2504	36888	6148	357.714285714286	14.7316293929712
NM_016334	GPR89B	14	13	65249	2130	63119	4855.30769230769	152.142857142857	29.6333333333333
NM_001101663	NBPF11	21	20	25250	4652	20598	1029.9	221.52380952381	4.42777300085984
NM_001097616	GPR89C	9	8	40190	1578	38612	4826.5	175.333333333333	24.468948035488
NM_183372	NBPF11	24	23	50148	5491	44657	1941.60869565217	228.791666666667	8.13276270260426
NM_004326	BCL9	10	9	84751	6202	78549	8727.66666666667	620.2	12.6651080296678
NM_001135789	PPIAL4C	1	0	786	786	NA	NA	786	NA
NM_001143883	PPIAL4B	1	0	786	786	NA	NA	786	NA
NM_178230	PPIAL4A	1	0	661	661	NA	NA	661	NA
NM_025150	TARS2	18	17	20247	2807	17440	1025.88235294118	155.944444444444	6.2130388314927
NM_207168	ENSA	2	1	2578	758	1820	1820	379	2.40105540897098
NM_007259	VPS45	15	14	78157	2824	75333	5380.92857142857	188.266666666667	26.6759915014164
NM_001199739	CTSS	7	6	35763	3964	31799	5299.83333333333	566.285714285714	8.02194752774975
NM_001279353	VPS45	14	13	78157	2366	75791	5830.07692307692	169	32.0333896872358
NM_001279354	VPS45	15	14	77782	2469	75313	5379.5	164.6	30.5034426893479
NM_001271896	TARS2	14	13	20247	2413	17834	1371.84615384615	172.357142857143	7.39079983423125
NM_001271895	TARS2	16	15	20247	2559	17688	1179.2	159.9375	6.91207502930832
NM_001279355	VPS45	12	11	77782	2077	75705	6882.27272727273	173.083333333333	36.4492055849783
NM_015203	RPRD2	11	10	112053	7829	104224	10422.4	711.727272727273	13.3125558819773
NM_207043	ENSA	4	3	6346	2918	3428	1142.66666666667	729.5	1.17477724468814
NM_207042	ENSA	5	4	7501	1292	6209	1552.25	258.4	4.80572755417957
NM_004436	ENSA	4	3	7501	1243	6258	2086	310.75	5.03459372485921
NM_004079	CTSS	8	7	35763	4115	31648	4521.14285714286	514.375	7.69088699878493
NM_207044	ENSA	3	2	6346	2869	3477	1738.5	956.333333333333	1.21192052980132
NM_030918	SNX27	12	11	86899	7097	79802	7254.72727272727	591.416666666667	11.2444694941525
NM_001194938	POGZ	18	17	56743	6458	50285	2957.94117647059	358.777777777778	7.78646639826572
NM_001194937	POGZ	19	18	56743	6618	50125	2784.72222222222	348.315789473684	7.57404049561801
NM_015100	POGZ	19	18	56743	6645	50098	2783.22222222222	349.736842105263	7.53920240782543
NM_145796	POGZ	17	16	56743	6358	50385	3149.0625	374	7.92466184334696
NM_020832	ZNF687	9	8	9592	4517	5075	634.375	501.888888888889	1.12353331857427
NM_020127	TUFT1	13	12	43280	3124	40156	3346.33333333333	240.307692307692	12.854033290653
NM_207171	POGZ	17	16	39483	6170	33313	2082.0625	362.941176470588	5.39918962722852
NM_001126337	TUFT1	12	11	43280	3048	40232	3657.45454545455	254	13.1994750656168
NM_005060	RORC	11	10	25803	3077	22726	2272.6	279.727272727273	7.3857653558661
NM_001001523	RORC	10	9	20008	3046	16962	1884.66666666667	304.6	5.56861457649376
NM_001159484	NUP210L	38	37	162426	5464	156962	4242.21621621622	143.789473684211	28.7265739385066
NM_020699	GATAD2B	11	10	118250	7487	110763	11076.3	680.636363636364	14.7940430078803
NM_001206612	CHTOP	6	5	12326	2172	10154	2030.8	362	4.67495395948435
NM_001244664	CHTOP	4	3	12326	1845	10481	3493.66666666667	461.25	5.68075880758808
NM_207308	NUP210L	40	39	162426	5922	156504	4012.92307692308	148.05	26.4275582573455
NM_015607	CHTOP	6	5	12326	2169	10157	2031.4	361.5	4.68280313508529
NM_001204087	KCNN3	9	8	172814	13074	159740	19967.5	1452.66666666667	12.2181428789965
NM_020524	PBXIP1	11	10	12010	3207	8803	880.3	291.545454545455	2.74493295915186
NM_181359	IL6R	9	8	64259	5829	58430	7303.75	647.666666666667	10.0240178418254
NM_002249	KCNN3	8	7	172814	13028	159786	22826.5714285714	1628.5	12.2648142462389
NM_001206866	IL6R	7	6	32894	2044	30850	5141.66666666667	292	15.0929549902153
NM_000565	IL6R	10	9	64259	5924	58335	6481.66666666667	592.4	9.84723160027009
NM_004952	EFNA3	5	4	8668	1787	6881	1720.25	357.4	3.8505875769446
NM_170782	KCNN3	8	7	162398	11949	150449	21492.7142857143	1493.625	12.590928111139
NM_001282626	LMNA	12	11	25421	3089	22332	2030.18181818182	257.416666666667	7.22952411783749
NM_170708	LMNA	11	10	25421	3148	22273	2227.3	286.181818181818	7.07528589580686
NM_001256533	MSTO1	14	13	4799	2464	2335	179.615384615385	176	0.947646103896104
NM_001256532	MSTO1	14	13	4799	2497	2302	177.076923076923	178.357142857143	0.921906287545054
NM_170707	LMNA	12	11	25421	3239	22182	2016.54545454545	269.916666666667	6.84841000308737
NM_018116	MSTO1	14	13	4799	2500	2299	176.846153846154	178.571428571429	0.9196
NM_018489	ASH1L	28	27	227274	11802	215472	7980.44444444444	421.5	18.2572445348246
NM_152280	SYT11	4	3	25732	5284	20448	6816	1321	3.86979560938683
NM_001257374	LMNA	13	12	13974	2075	11899	991.583333333333	159.615384615385	5.7344578313253
NM_005572	LMNA	10	9	23198	2080	21118	2346.44444444444	208	10.1528846153846
NM_001282625	LMNA	13	12	55322	2507	52815	4401.25	192.846153846154	21.0670123653769
NM_001282624	LMNA	11	10	11751	1763	9988	998.8	160.272727272727	5.66534316505956
NM_005973	PRCC	7	6	33337	2130	31207	5201.16666666667	304.285714285714	14.6511737089202
NM_144702	LRRC71	15	14	12458	1986	10472	748	132.4	5.27291037260826
NM_178229	IQGAP3	38	37	47201	6090	41111	1111.10810810811	160.263157894737	6.75057471264368
NM_031282	FCRL4	12	11	24333	3471	20862	1896.54545454545	289.25	6.01037165082109
NM_005894	CD5L	6	5	10932	2243	8689	1737.8	373.833333333333	3.87382969237628
NM_003126	SPTA1	52	51	76012	8069	67943	1332.21568627451	155.173076923077	8.42025034081051
NM_001206567	IFI16	11	10	45265	2745	42520	4252	249.545454545455	15.4899817850638
NM_005531	IFI16	11	10	45265	2745	42520	4252	249.545454545455	15.4899817850638
NM_001135050	IGSF9	21	20	18559	4065	14494	724.7	193.571428571429	3.56555965559656
NM_002241	KCNJ10	2	1	32796	5308	27488	27488	2654	5.17859834212509
NM_001231	CASQ1	11	10	11393	1969	9424	942.4	179	4.78618588115795
NM_020789	IGSF9	21	20	18559	4017	14542	727.1	191.285714285714	3.6201145133184
NM_001284217	FCRL6	11	10	15748	2015	13733	1373.3	183.181818181818	6.81538461538462
NM_001098398	COPA	33	32	54979	5699	49280	1540	172.69696969697	8.6471310756273
NM_004371	COPA	33	32	54979	5672	49307	1540.84375	171.878787878788	8.69305359661495
NM_001004310	FCRL6	10	9	13876	1953	11923	1324.77777777778	195.3	6.10496671786994
NM_016382	CD244	9	8	32744	2519	30225	3778.125	279.888888888889	11.9988090512108
NM_012394	PFDN2	4	3	17522	646	16876	5625.33333333333	161.5	26.1238390092879
NM_001166664	CD244	8	7	32744	2242	30502	4357.42857142857	280.25	13.6048171275647
NM_001166663	CD244	9	8	32744	2534	30210	3776.25	281.555555555556	11.921862667719
NM_014697	NOS1AP	10	9	300234	4474	295760	32862.2222222222	447.4	66.1063924899419
NM_007348	ATF6	16	15	197828	7562	190266	12684.4	472.625	25.1608040201005
NM_001164757	NOS1AP	10	9	300234	4459	295775	32863.8888888889	445.9	66.3321372505046
NM_031423	NUF2	14	13	33832	1857	31975	2459.61538461538	132.642857142857	17.2186322024771
NM_006182	DDR2	18	17	148021	3182	144839	8519.94117647059	176.777777777778	45.5182275298554
NM_145697	NUF2	14	13	33832	2003	31829	2448.38461538462	143.071428571429	15.890664003994
NM_001254748	RGS5	6	5	179494	5818	173676	34735.2	969.666666666667	29.85149535923
NM_001014796	DDR2	19	18	148021	3263	144758	8042.11111111111	171.736842105263	44.3634692001226
NM_006917	RXRG	10	9	44435	2205	42230	4692.22222222222	220.5	19.1519274376417
NM_001256570	RXRG	11	10	44435	2264	42171	4217.1	205.818181818182	18.6267667844523
NM_001174069	LMX1A	9	8	154376	3365	151011	18876.375	373.888888888889	44.8769687964339
NM_177398	LMX1A	9	8	154850	3554	151296	18912	394.888888888889	42.5706246482836
NM_012474	UCK2	7	6	84125	4927	79198	13199.6666666667	703.857142857143	16.0742845544956
NM_001017961	FAM78B	2	1	96704	1483	95221	95221	741.5	64.2083614295347
NM_052862	RCSD1	7	6	76014	2998	73016	12169.3333333333	428.285714285714	24.3549032688459
NM_001286377	MAEL	11	10	33125	1844	31281	3128.1	167.636363636364	16.9636659436009
NM_002697	POU2F1	16	15	206518	13921	192597	12839.8	870.0625	13.8349974858128
NM_001198786	POU2F1	15	14	206518	13731	192787	13770.5	915.4	14.0402738329328
NM_001198783	POU2F1	16	15	98303	14054	84249	5616.6	878.375	5.99466344101323
NM_001286378	MAEL	13	12	46632	1712	44920	3743.33333333333	131.692307692308	26.2383177570093
NM_032858	MAEL	12	11	33125	1938	31187	2835.18181818182	161.5	16.0923632610939
NM_015415	MPC2	6	5	20396	2160	18236	3647.2	360	8.44259259259259
NM_152902	TIPRL	7	6	23270	3126	20144	3357.33333333333	446.571428571429	6.44401791426743
NM_001198957	DCAF6	21	20	139288	3547	135741	6787.05	168.904761904762	38.2692416126304
NM_001198956	DCAF6	22	21	139288	3641	135647	6459.38095238095	165.5	37.2554243339742
NM_018442	DCAF6	20	19	139288	3426	135862	7150.63157894737	171.3	39.656158785756
NM_001937	DPT	4	3	33749	1732	32017	10672.3333333333	433	18.4855658198614
NM_001017977	DCAF6	19	18	139288	3365	135923	7551.27777777778	177.105263157895	40.3931649331352
NM_001143674	MPC2	6	5	20396	2226	18170	3634	371	8.16262353998203
NM_001677	ATP1B1	6	5	26015	2206	23809	4761.8	367.666666666667	10.7928377153219
NM_197972	NME7	12	11	235435	1620	233815	21255.9090909091	135	144.33024691358
NM_013330	NME7	12	11	235435	1651	233784	21253.0909090909	137.583333333333	141.601453664446
NM_003666	BLZF1	8	7	28588	2324	26264	3752	290.5	11.3012048192771
NM_001204514	KIFAP3	21	20	153411	3182	150229	7511.45	151.52380952381	47.2121307353866
NM_014970	KIFAP3	20	19	153411	3017	150394	7915.47368421053	150.85	49.848856479947
NM_001204517	KIFAP3	20	19	147588	4126	143462	7550.63157894737	206.3	34.7702375181774
NM_001204516	KIFAP3	19	18	153411	2884	150527	8362.61111111111	151.789473684211	52.1938280166436
NM_001136107	METTL11B	4	3	21737	942	20795	6931.66666666667	235.5	22.0753715498938
NM_006902	PRRX1	5	4	75230	4076	71154	17788.5	815.2	17.4568204121688
NM_022716	PRRX1	4	3	75230	4003	71227	23742.3333333333	1000.75	17.7934049462903
NM_001185127	VAMP4	8	7	42085	5160	36925	5275	645	7.15600775193798
NM_002022	FMO4	10	9	27739	2149	25590	2843.33333333333	214.9	11.9078641228478
NM_001460	FMO2	9	8	27436	5272	22164	2770.5	585.777777777778	4.2040971168437
NM_003762	VAMP4	8	7	42085	5163	36922	5274.57142857143	645.375	7.15126864226225
NM_178527	SLC9C2	28	27	102631	4455	98176	3636.14814814815	159.107142857143	22.0372615039282
NM_018122	DARS2	17	16	33887	3365	30522	1907.625	197.941176470588	9.0704309063893
NM_172071	RC3H1	19	18	61860	11015	50845	2824.72222222222	579.736842105263	4.61597821152973
NM_014857	RABGAP1L	21	20	798777	3031	795746	39787.3	144.333333333333	262.535796766744
NM_001007214	CACYBP	6	5	12594	2881	9713	1942.6	480.166666666667	3.37139881985422
NM_014412	CACYBP	6	5	12273	3066	9207	1841.4	511	3.00293542074364
NM_001243765	RABGAP1L	9	8	195412	6865	188547	23568.375	762.777777777778	27.4649672250546
NM_001243763	RABGAP1L	4	3	83805	732	83073	27691	183	113.487704918033
NM_001035230	RABGAP1L	4	3	82673	807	81866	27288.6666666667	201.75	101.444857496902
NM_003285	TNR	23	22	420819	5213	415606	18891.1818181818	226.652173913043	79.7249184730481
NM_207108	ASTN1	22	21	296088	3923	292165	13912.619047619	178.318181818182	74.4748916645424
NM_021936	PAPPA2	5	4	228036	4375	223661	55915.25	875	51.1225142857143
NM_020318	PAPPA2	23	22	379665	6943	372722	16941.9090909091	301.869565217391	53.6831340918911
NM_004319	ASTN1	23	22	303842	7356	296486	13476.6363636364	319.826086956522	40.305328983143
NM_001286164	ASTN1	23	22	307601	4244	303357	13788.9545454545	184.521739130435	71.4790292177191
NM_001168237	ABL2	13	12	130359	11931	118428	9869	917.769230769231	9.9260749308524
NM_001168236	ABL2	11	10	130359	12175	118184	11818.4	1106.81818181818	9.70710472279261
NM_014864	FAM20B	8	7	50630	5954	44676	6382.28571428571	744.25	7.50352704064494
NM_007314	ABL2	12	11	130359	12239	118120	10738.1818181818	1019.91666666667	9.65111528719667
NM_001286247	RALGPS2	19	18	196697	7532	189165	10509.1666666667	396.421052631579	25.1148433351036
NM_001136001	ABL2	10	9	119105	2150	116955	12995	215	54.3976744186047
NM_001168238	ABL2	12	11	130359	11867	118492	10772	988.916666666667	9.98500042133648
NM_152663	RALGPS2	20	19	196697	7611	189086	9951.8947368421	380.55	24.8437787412955
NM_004841	RASAL2	16	15	138044	9835	128209	8547.26666666667	614.6875	13.0359938993391
NM_144696	AXDND1	26	25	189017	3668	185349	7413.96	141.076923076923	50.5313522355507
NM_022347	TOR1AIP2	3	2	18778	7077	11701	5850.5	2359	1.65338420234563
NM_001199091	TDRD5	17	16	99661	3651	96010	6000.625	214.764705882353	26.2969049575459
NM_001199089	TDRD5	18	17	99420	3686	95734	5631.41176470588	204.777777777778	25.9723277265328
NM_001199260	TOR1AIP2	7	6	37841	8338	29503	4917.16666666667	1191.14285714286	3.5383785080355
NM_001199085	TDRD5	18	17	99652	3973	95679	5628.17647058824	220.722222222222	24.0823055625472
NM_145034	TOR1AIP2	6	5	37841	7918	29923	5984.6	1319.66666666667	3.77911088658752
NM_014810	CEP350	38	37	160109	13494	146615	3962.56756756757	355.105263157895	10.8651993478583
NM_033343	LHX4	6	5	44757	1885	42872	8574.4	314.166666666667	22.7437665782493
NM_173533	TDRD5	17	16	99652	3810	95842	5990.125	224.117647058824	25.1553805774278
NM_001194999	MR1	7	6	28515	7732	20783	3463.83333333333	1104.57142857143	2.68792033109157
NM_001195035	MR1	5	4	28515	7484	21031	5257.75	1496.8	2.81012827365045
NM_001531	MR1	7	6	28515	7867	20648	3441.33333333333	1123.85714285714	2.6246345493835
NM_001135669	XPR1	14	13	258271	8315	249956	19227.3846153846	593.928571428571	30.0608538785328
NM_001195000	MR1	6	5	28515	7590	20925	4185	1265	2.75691699604743
NM_004736	XPR1	15	14	258271	8511	249760	17840	567.4	29.3455528140054
NM_000721	CACNA1E	47	46	323237	15006	308231	6700.67391304348	319.276595744681	20.5405171264827
NM_001205294	CACNA1E	46	45	323237	14948	308289	6850.86666666667	324.95652173913	20.6240968691464
NM_001205293	CACNA1E	48	47	323237	15136	308101	6555.34042553191	315.333333333333	20.3555100422833
NM_002293	LAMC1	28	27	122134	7917	114217	4230.25925925926	282.75	14.4268030819755
NM_001357	DHX9	28	27	48680	4564	44116	1633.92592592593	163	9.66608238387379
NM_015039	NMNAT2	11	10	170264	5571	164693	16469.3	506.454545454545	29.5625560940585
NM_170706	NMNAT2	11	10	56639	5459	51180	5118	496.272727272727	9.37534346949991
NM_001127394	TSEN15	4	3	22535	1820	20715	6905	455	11.3818681318681
NM_052965	TSEN15	5	4	22535	1963	20572	5143	392.6	10.4798777381559
NM_015149	RGL1	19	18	292460	5132	287328	15962.6666666667	270.105263157895	55.987529228371
NM_025191	EDEM3	20	19	64418	6652	57766	3040.31578947368	332.6	8.68400481058328
NM_017673	SWT1	19	18	134624	3865	130759	7264.38888888889	203.421052631579	33.8315653298836
NM_052966	FAM129A	14	13	183561	6983	176578	13582.9230769231	498.785714285714	25.2868394672777
NM_001105518	SWT1	19	18	134723	3814	130909	7272.72222222222	200.736842105263	34.3232826428946
NM_031935	HMCN1	107	106	456404	18319	438085	4132.87735849057	171.205607476636	23.9142420437797
NM_017847	C1orf27	14	13	45615	3910	41705	3208.07692307692	279.285714285714	10.6662404092072
NM_001164246	C1orf27	13	12	45615	3813	41802	3483.5	293.307692307692	10.9630212431157
NM_001164245	C1orf27	13	12	45615	3840	41775	3481.25	295.384615384615	10.87890625
NM_024420	PLA2G4A	18	17	160083	2946	157137	9243.35294117647	163.666666666667	53.3391038696538
NM_199051	BRINP3	8	7	379964	2892	377072	53867.4285714286	361.5	130.384508990318
NM_130782	RGS18	5	4	27355	2150	25205	6301.25	430	11.7232558139535
NM_024529	CDC73	17	16	132856	5956	126900	7931.25	350.352941176471	21.306245802552
NM_197962	GLRX2	4	3	9015	755	8260	2753.33333333333	188.75	10.9403973509934
NM_016066	GLRX2	4	3	9651	1138	8513	2837.66666666667	284.5	7.48066783831283
NM_001243399	GLRX2	4	3	9594	980	8614	2871.33333333333	245	8.78979591836735
NM_001287820	KCNT2	27	26	382653	5800	376853	14494.3461538462	214.814814814815	64.9746551724138
NM_198503	KCNT2	28	27	382653	6002	376651	13950.037037037	214.357142857143	62.7542485838054
NM_001201550	CFHR4	10	9	30701	2191	28510	3167.77777777778	219.1	13.0123231401187
NM_006684	CFHR4	6	5	30701	1446	29255	5851	241	20.231673582296
NM_001201551	CFHR4	10	9	30701	2188	28513	3168.11111111111	218.8	13.0315356489945
NM_001287819	KCNT2	27	26	382653	5929	376724	14489.3846153846	219.592592592593	63.5392140327205
NM_144977	DENND1B	16	15	223240	2361	220879	14725.2666666667	147.5625	93.5531554426091
NM_001257965	CRB1	15	14	276995	5079	271916	19422.5714285714	338.6	53.5373104941918
NM_001257966	CRB1	10	9	210253	3408	206845	22982.7777777778	340.8	60.693955399061
NM_001195215	DENND1B	23	22	270746	8400	262346	11924.8181818182	365.217391304348	31.2316666666667
NM_001193640	CRB1	10	9	210253	4680	205573	22841.4444444444	468	43.9258547008547
NM_201253	CRB1	12	11	210253	5018	205235	18657.7272727273	418.166666666667	40.8997608609008
NM_080921	PTPRC	30	29	118509	4976	113533	3914.93103448276	165.866666666667	22.8161173633441
NM_002838	PTPRC	33	32	118509	5462	113047	3532.71875	165.515151515152	20.6969974368363
NM_001276464	NR5A2	7	6	134599	4784	129815	21635.8333333333	683.428571428571	27.1352424749164
NM_205860	NR5A2	8	7	149822	5092	144730	20675.7142857143	636.5	28.423016496465
NM_003822	NR5A2	7	6	149822	4953	144869	24144.8333333333	707.571428571429	29.2487381385019
NM_203459	CAMSAP2	17	16	121147	7368	113779	7111.1875	433.411764705882	15.4423181324647
NM_000069	CACNA1S	44	43	73056	6212	66844	1554.51162790698	141.181818181818	10.7604636188023
NM_001164586	IGFN1	24	23	38129	11834	26295	1143.26086956522	493.083333333333	2.22198749366233
NM_014875	KIF14	30	29	69239	7307	61932	2135.58620689655	243.566666666667	8.47570822498974
NM_001193570	CSRP1	6	5	23731	1944	21787	4357.4	324	11.207304526749
NM_020443	NAV1	30	29	178654	13053	165601	5710.37931034483	435.1	12.6868152915039
NM_001167738	NAV1	27	26	87141	11710	75431	2901.19230769231	433.703703703704	6.44158838599488
NM_018085	IPO9	24	23	55136	11440	43696	1899.82608695652	476.666666666667	3.81958041958042
NM_001017404	LGR6	16	15	105608	3057	102551	6836.73333333333	191.0625	33.5462872096827
NM_001017403	LGR6	18	17	125773	3476	122297	7193.94117647059	193.111111111111	35.1832566168009
NM_001256129	ARL8A	6	5	11341	1733	9608	1921.6	288.833333333333	5.54414310444316
NM_021636	LGR6	18	17	115986	3363	112623	6624.88235294118	186.833333333333	33.4888492417484
NM_138795	ARL8A	7	6	11341	1802	9539	1589.83333333333	257.428571428571	5.29356270810211
NM_001114309	ELF3	9	8	6627	3256	3371	421.375	361.777777777778	1.03531941031941
NM_001193572	CSRP1	6	5	13045	1924	11121	2224.2	320.666666666667	5.78014553014553
NM_001193571	CSRP1	6	5	23311	1988	21323	4264.6	331.333333333333	10.7258551307847
NM_004433	ELF3	9	8	6627	3142	3485	435.625	349.111111111111	1.10916613621897
NM_004078	CSRP1	6	5	23731	1962	21769	4353.8	327	11.0953109072375
NM_032104	PPP1R12B	13	12	125828	9657	116171	9680.91666666667	742.846153846154	12.029719374547
NM_032103	PPP1R12B	12	11	125828	9475	116353	10577.5454545455	789.583333333333	12.28
NM_006618	KDM5B	27	26	81019	6410	74609	2869.57692307692	237.407407407407	11.6394695787832
NM_015053	PPFIA4	17	16	27555	5062	22493	1405.8125	297.764705882353	4.44350059265113
NM_177402	SYT2	9	8	119828	7612	112216	14027	845.777777777778	14.7419863373621
NM_001684	ATP2B4	21	20	117296	8763	108533	5426.65	417.285714285714	12.3853703069725
NM_005686	SOX13	14	13	54627	4087	50540	3887.69230769231	291.928571428571	12.3660386591632
NM_014935	PLEKHA6	23	22	141080	7437	133643	6074.68181818182	323.347826086957	17.9700147909103
NM_014827	ZC3H11A	20	19	58507	4798	53709	2826.78947368421	239.9	11.1940391829929
NM_001001396	ATP2B4	22	21	117296	8942	108354	5159.71428571429	406.454545454545	12.1174233952136
NM_201630	LRRN2	2	1	68296	3196	65100	65100	1598	20.369211514393
NM_015375	DSTYK	13	12	69098	7922	61176	5098	609.384615384615	7.72229235041656
NM_001199052	LEMD1	3	2	40710	699	40011	20005.5	233	57.2403433476395
NM_001199051	LEMD1	5	4	40710	843	39867	9966.75	168.6	47.2918149466192
NM_001199050	LEMD1	6	5	40710	967	39743	7948.6	161.166666666667	41.0992761116856
NM_001005389	NFASC	16	15	148494	2526	145968	9731.2	157.875	57.7862232779097
NM_001005388	NFASC	30	29	194170	10364	183806	6338.13793103448	345.466666666667	17.7350443844076
NM_001001552	LEMD1	4	3	40710	823	39887	13295.6666666667	205.75	48.4653705953827
NM_001160332	NFASC	28	27	194170	10164	184006	6815.03703703704	363	18.1036993309721
NM_001160333	NFASC	15	14	148494	2507	145987	10427.6428571429	167.133333333333	58.2317510969286
NM_015090	NFASC	27	26	194170	10148	184022	7077.76923076923	375.851851851852	18.1338194718171
NM_006338	LRRN2	3	2	68180	3209	64971	32485.5	1069.66666666667	20.2464942349642
NM_199462	DSTYK	12	11	69098	7786	61312	5573.81818181818	648.833333333333	7.87464680195222
NM_001276320	YOD1	4	3	9133	6295	2838	946	1573.75	0.450833995234313
NM_005449	FAIM3	8	7	18749	3093	15656	2236.57142857143	386.625	5.06175234400259
NM_001193338	FAIM3	7	6	18606	2818	15788	2631.33333333333	402.571428571429	5.60255500354862
NM_001142473	FAIM3	7	6	18749	2756	15993	2665.5	393.714285714286	5.80297532656023
NM_182664	RASSF5	5	4	81739	3509	78230	19557.5	701.8	22.2941008834426
NM_182663	RASSF5	6	5	81739	3626	78113	15622.6	604.333333333333	21.542471042471
NM_025179	PLXNA2	32	31	222079	11475	210604	6793.67741935484	358.59375	18.3532897603486
NM_000651	CR1	47	46	145639	10013	135626	2948.39130434783	213.042553191489	13.5449915110357
NM_000573	CR1	39	38	145639	8655	136984	3604.84210526316	221.923076923077	15.8271519352975
NM_175710	CR1L	12	11	78580	1849	76731	6975.54545454545	154.083333333333	41.4986479177934
NM_001146264	SYT14	9	8	226116	5135	220981	27622.625	570.555555555556	43.0342745861733
NM_001146262	SYT14	9	8	226116	5071	221045	27630.625	563.444444444444	43.590021691974
NM_001146261	SYT14	10	9	226116	5193	220923	24547	519.3	42.5424610051993
NM_001256006	SYT14	9	8	226116	5219	220897	27612.125	579.888888888889	42.3255412914351
NM_001206696	IRF6	7	6	20554	4263	16291	2715.16666666667	609	3.82148721557589
NM_006147	IRF6	9	8	20554	4514	16040	2005	501.555555555556	3.5533894550288
NM_153262	SYT14	8	7	226116	5013	221103	31586.1428571429	626.625	44.1059245960503
NM_002238	KCNH1	11	10	455802	8036	447766	44776.6	730.545454545455	55.7200099552016
NM_172362	KCNH1	11	10	455802	8117	447685	44768.5	737.909090909091	55.1539977824319
NM_001199812	INTS7	20	19	95263	4497	90766	4777.15789473684	224.85	20.1836780075606
NM_001199811	INTS7	20	19	95263	4515	90748	4776.21052631579	225.75	20.0992248062016
NM_001199809	INTS7	19	18	95263	4409	90854	5047.44444444444	232.052631578947	20.6064867316852
NM_015434	INTS7	20	19	95263	4557	90706	4774	227.85	19.9047619047619
NM_006243	PPP2R5A	13	12	76328	3141	73187	6098.91666666667	241.615384615385	23.300541228908
NM_014873	LPGAT1	8	7	87317	7790	79527	11361	973.75	10.2088575096277
NM_001136138	RPS6KC1	14	13	222235	4182	218053	16773.3076923077	298.714285714286	52.1408417025347
NM_012424	RPS6KC1	15	14	222235	4219	218016	15572.5714285714	281.266666666667	51.6748044560322
NM_001287219	RPS6KC1	15	14	222235	4243	217992	15570.8571428571	282.866666666667	51.3768559981145
NM_001287218	RPS6KC1	15	14	222235	4204	218031	15573.6428571429	280.266666666667	51.8627497621313
NM_001287221	RPS6KC1	14	13	222235	4097	218138	16779.8461538462	292.642857142857	53.2433487917989
NM_001287220	RPS6KC1	13	12	222235	4036	218199	18183.25	310.461538461538	54.0631813676908
NM_016343	CENPF	20	19	61384	10316	51068	2687.78947368421	515.8	4.95036835982939
NM_002763	PROX1	5	4	53005	8177	44828	11207	1635.4	5.48220618808854
NM_001270616	PROX1	5	4	53571	8505	45066	11266.5	1701	5.29876543209877
NM_005401	PTPN14	19	18	202987	13462	189525	10529.1666666667	708.526315789474	14.078517307978
NM_014217	KCNK2	7	6	153878	3281	150597	25099.5	468.714285714286	45.8997256933862
NM_001017425	KCNK2	7	6	153878	3405	150473	25078.8333333333	486.428571428571	44.1917767988253
NM_001017424	KCNK2	7	6	231553	3604	227949	37991.5	514.857142857143	63.2488901220866
NM_016121	KCTD3	18	17	54416	3949	50467	2968.64705882353	219.388888888889	12.7796910610281
NM_007123	USH2A	21	20	249448	6337	243111	12155.55	301.761904761905	38.3637367839672
NM_001243519	ESRRG	9	8	220228	5551	214677	26834.625	616.777777777778	38.67357232931
NM_001243518	ESRRG	8	7	220228	5400	214828	30689.7142857143	675	39.782962962963
NM_001243515	ESRRG	9	8	220228	5547	214681	26835.125	616.333333333333	38.7021813592933
NM_001243514	ESRRG	7	6	302123	5446	296677	49446.1666666667	778	54.4761292691884
NM_001438	ESRRG	7	6	220228	5250	214978	35829.6666666667	750	40.9481904761905
NM_018040	GPATCH2	10	9	200577	2346	198231	22025.6666666667	234.6	84.497442455243
NM_138796	SPATA17	11	10	235791	1246	234545	23454.5	113.272727272727	188.238362760835
NM_016052	RRP15	5	4	52698	7776	44922	11230.5	1555.2	5.77700617283951
NM_012414	RAB3GAP2	35	34	124235	7364	116871	3437.38235294118	210.4	15.8705866376969
NM_001286128	MARK1	16	15	136276	5224	131052	8736.8	326.5	25.0865237366003
NM_022746	MARC1	7	6	27704	2250	25454	4242.33333333333	321.428571428571	11.3128888888889
NM_001286129	MARK1	3	2	54717	2732	51985	25992.5	910.666666666667	19.0281844802343
NM_001286124	MARK1	18	17	136276	5340	130936	7702.11764705882	296.666666666667	24.5198501872659
NM_001286126	MARK1	17	16	136276	5291	130985	8186.5625	311.235294117647	24.7561897561898
NM_018650	MARK1	18	17	136276	5337	130939	7702.29411764706	296.5	24.534195240772
NM_007207	DUSP10	4	3	40754	2680	38074	12691.3333333333	670	14.2067164179104
NM_144729	DUSP10	3	2	40754	1825	38929	19464.5	608.333333333333	21.3309589041096
NM_144728	DUSP10	3	2	36040	2249	33791	16895.5	749.666666666667	15.0248999555358
NM_198551	MIA3	28	27	49909	8151	41758	1546.59259259259	291.107142857143	5.12305238621028
NM_032890	DISP1	10	9	190908	4934	185974	20663.7777777778	493.4	37.6923388731253
NM_005426	TP53BP2	19	18	66081	4808	61273	3404.05555555556	253.052631578947	12.7439683860233
NM_017982	SUSD4	9	8	143385	3036	140349	17543.625	337.333333333333	46.2282608695652
NM_001143962	CAPN8	17	16	138466	2118	136348	8521.75	124.588235294118	64.3758262511804
NM_001037175	SUSD4	6	5	129294	1102	128192	25638.4	183.666666666667	116.32667876588
NM_001031685	TP53BP2	18	17	66081	4675	61406	3612.11764705882	259.722222222222	13.1349732620321
NM_001145154	DNAH14	11	10	94637	2008	92629	9262.9	182.545454545455	46.1299800796813
NM_152495	CNIH3	6	5	124072	2378	121694	24338.8	396.333333333333	51.174936921783
NM_001008493	ENAH	15	14	166313	13187	153126	10937.5714285714	879.133333333333	11.6118904982179
NM_003133	SRP9	3	2	12655	1499	11156	5578	499.666666666667	7.44229486324216
NM_018212	ENAH	14	13	166313	13123	153190	11783.8461538462	937.357142857143	11.6733978511011
NM_022735	ACBD3	8	7	42045	3573	38472	5496	446.625	10.767422334173
NM_001130440	SRP9	4	3	12655	1624	11031	3677	406	6.79248768472906
NM_002221	ITPKB	8	7	107487	6170	101317	14473.8571428571	771.25	16.4209076175041
NM_003607	CDC42BPA	36	35	328262	10542	317720	9077.71428571429	292.833333333333	30.1384936444697
NM_014826	CDC42BPA	35	34	328262	10298	317964	9351.88235294118	294.228571428571	30.8762866576034
NM_020247	ADCK3	15	14	47310	2939	44371	3169.35714285714	195.933333333333	15.0973120108881
NM_001003665	C1orf95	4	3	60416	7709	52707	17569	1927.25	6.83707355039564
NM_033131	WNT3A	4	3	54251	2976	51275	17091.6666666667	744	17.229502688172
NM_052843	OBSCN	81	80	153122	20513	132609	1657.6125	253.246913580247	6.46463218446839
NM_178549	ZNF678	4	3	98946	8558	90388	30129.3333333333	2139.5	10.5618135078289
NM_001271223	OBSCN	116	115	170746	27041	143705	1249.60869565217	233.112068965517	5.31433748751895
NM_001098623	OBSCN	105	104	170746	24165	146581	1409.43269230769	230.142857142857	6.06583902338092
NM_053052	SNAP47	5	4	46237	2372	43865	10966.25	474.4	18.4928330522766
NM_001258311	PGBD5	7	6	104284	3361	100923	16820.5	480.142857142857	30.0276703362095
NM_014777	URB2	10	9	33967	5623	28344	3149.33333333333	562.3	5.04072559132136
NM_004481	GALNT2	16	15	214921	4475	210446	14029.7333333333	279.6875	47.0270391061453
NM_007357	COG2	18	17	51531	2978	48553	2856.05882352941	165.444444444444	16.3038952316991
NM_024525	TTC13	23	22	72633	3312	69321	3150.95454545455	144	20.9302536231884
NM_001122835	TTC13	21	20	72633	3148	69485	3474.25	149.904761904762	22.0727445997459
NM_001145036	COG2	18	17	51531	2975	48556	2856.23529411765	165.277777777778	16.3213445378151
NM_175876	EXOC8	1	0	5098	5098	NA	NA	5098	NA
NM_001004342	TRIM67	10	9	58642	8532	50110	5567.77777777778	853.2	5.87318330989217
NM_001164555	DISC1	3	2	123806	1797	122009	61004.5	599	67.8959376739009
NM_001012957	DISC1	13	12	414460	7007	407453	33954.4166666667	539	58.1494220065649
NM_001012959	DISC1	10	9	239893	2228	237665	26407.2222222222	222.8	106.671903052065
NM_018662	DISC1	13	12	414460	7073	407387	33948.9166666667	544.076923076923	57.59748338753
NM_001164556	DISC1	5	4	192431	1558	190873	47718.25	311.6	122.511553273427
NM_001164538	DISC1	11	10	382841	2976	379865	37986.5	270.545454545455	127.642809139785
NM_001164537	DISC1	14	13	414460	7170	407290	31330	512.142857142857	56.8047419804742
NM_001164539	DISC1	10	9	228566	2685	225881	25097.8888888889	268.5	84.1270018621974
NM_001164540	DISC1	11	10	414460	6705	407755	40775.5	609.545454545455	60.813571961223
NM_001164542	DISC1	10	9	332690	2720	329970	36663.3333333333	272	121.3125
NM_001164541	DISC1	10	9	382841	2914	379927	42214.1111111111	291.4	130.379890185312
NM_001164545	DISC1	8	7	192431	2666	189765	27109.2857142857	333.25	71.1796699174794
NM_001164544	DISC1	9	8	192431	2770	189661	23707.625	307.777777777778	68.4696750902527
NM_001164548	DISC1	7	6	192431	2610	189821	31636.8333333333	372.857142857143	72.7283524904215
NM_001164547	DISC1	8	7	382841	2626	380215	54316.4285714286	328.25	144.788651942117
NM_001164546	DISC1	7	6	332690	2370	330320	55053.3333333333	338.571428571429	139.37552742616
NM_001164551	DISC1	4	3	123806	1868	121938	40646	467	65.2773019271949
NM_001164549	DISC1	6	5	144849	2285	142564	28512.8	380.833333333333	62.3912472647702
NM_014801	PCNXL2	34	33	311579	6851	304728	9234.18181818182	201.5	44.4793460808641
NM_173508	SLC35F3	8	7	419585	2899	416686	59526.5714285714	362.375	143.734391169369
NM_001277155	B3GALNT2	8	7	39570	1941	37629	5375.57142857143	242.625	19.386398763524
NM_152490	B3GALNT2	12	11	57278	4760	52518	4774.36363636364	396.666666666667	11.0331932773109
NM_004485	GNG4	3	2	103071	4871	98200	49100	1623.66666666667	20.1601313898583
NM_003193	TBCE	17	16	81610	1983	79627	4976.6875	116.647058823529	40.1548159354513
NM_001287802	TBCE	16	15	81610	1953	79657	5310.46666666667	122.0625	40.7869943676395
NM_031371	ARID4B	23	22	161324	5832	155492	7067.81818181818	253.565217391304	26.661865569273
NM_016374	ARID4B	24	23	161324	6091	155233	6749.26086956522	253.791666666667	25.485634542768
NM_001206794	ARID4B	24	23	160594	5970	154624	6722.78260869565	248.75	25.9001675041876
NM_014765	TOMM20	5	4	19600	3390	16210	4052.5	678	4.78171091445428
NM_001079515	TBCE	17	16	81610	2031	79579	4973.6875	119.470588235294	39.1821762678483
NM_001098722	GNG4	4	3	102310	5110	97200	32400	1277.5	19.0215264187867
NM_001098721	GNG4	4	3	103071	4984	98087	32695.6666666667	1246	19.6803772070626
NM_001287801	TBCE	18	17	81610	2137	79473	4674.88235294118	118.722222222222	37.1890500701919
NM_080738	EDARADD	6	5	89294	2897	86397	17279.4	482.833333333333	29.8229202623404
NM_145861	EDARADD	6	5	90330	2778	87552	17510.4	463	31.5161987041037
NM_003272	GPR137B	7	6	66379	2049	64330	10721.6666666667	292.714285714286	31.3958028306491
NM_002508	NID1	20	19	89351	5901	83450	4392.1052631579	295.05	14.1416709032367
NM_201545	LGALS8	12	11	34767	6161	28606	2600.54545454545	513.416666666667	4.64307742249635
NM_201543	LGALS8	11	10	29542	6164	23378	2337.8	560.363636363636	3.79266709928618
NM_006499	LGALS8	12	11	29542	6291	23251	2113.72727272727	524.25	3.69591479891909
NM_018072	HEATR1	45	44	55538	8529	47009	1068.38636363636	189.533333333333	5.51166608043147
NM_201544	LGALS8	10	9	29254	6220	23034	2559.33333333333	622	3.7032154340836
NM_001035	RYR2	105	104	791588	16470	775118	7453.05769230769	156.857142857143	47.0624165148755
NM_000740	CHRM3	5	4	280346	2750	277596	69399	550	100.944
NM_020066	FMN2	18	17	383306	6447	376859	22168.1764705882	358.166666666667	58.4549402823018
NM_144625	WDR64	27	26	149856	4397	145459	5594.57692307692	162.851851851852	33.0814191494201
NM_003679	KMO	15	14	63517	5281	58236	4159.71428571429	352.066666666667	11.0274569210377
NM_152666	PLD5	11	10	436311	3316	432995	43299.5	301.454545454545	130.577503015682
NM_001195812	PLD5	9	8	361097	2865	358232	44779	318.333333333333	125.037347294939
NM_001195811	PLD5	10	9	361097	3028	358069	39785.4444444444	302.8	118.252642007926
NM_001042404	CEP170	19	18	130980	6909	124071	6892.83333333333	363.631578947368	17.9578810247503
NM_001042405	CEP170	19	18	130980	6831	124149	6897.16666666667	359.526315789474	18.1743522178305
NM_005465	AKT3	13	12	343565	7095	336470	28039.1666666667	545.769230769231	47.4235377026075
NM_001206729	AKT3	14	13	343867	1589	342278	26329.0769230769	113.5	215.404657016992
NM_014812	CEP170	20	19	130980	7204	123776	6514.52631578947	360.2	17.1815657967796
NM_006642	SDCCAG8	18	17	244088	2635	241453	14203.1176470588	146.388888888889	91.6330170777989
NM_181690	AKT3	14	13	355051	1748	353303	27177.1538461538	124.857142857143	202.118421052632
NM_001130957	C1orf101	22	21	178991	3216	175775	8370.2380952381	146.181818181818	54.6564054726368
NM_032328	EFCAB2	8	7	117979	1248	116731	16675.8571428571	156	93.5344551282051
NM_001242340	C1orf101	19	18	178991	3061	175930	9773.88888888889	161.105263157895	57.4746814766416
NM_016076	DESI2	5	4	55984	4097	51887	12971.75	819.4	12.6646326580425
NM_001126	ADSS	13	12	43644	2795	40849	3404.08333333333	215	14.6150268336315
NM_001143943	EFCAB2	7	6	154901	3779	151122	25187	539.857142857143	39.9899444297433
NM_173807	C1orf101	21	20	178991	3057	175934	8796.7	145.571428571429	57.5511939810272
NM_015446	AHCTF1	36	35	92326	8667	83659	2390.25714285714	240.75	9.65259028498904
NM_001204220	ZNF670	4	3	44177	4199	39978	13326	1049.75	9.5208382948321
NM_001243740	ZNF124	4	3	50043	2258	47785	15928.3333333333	564.5	21.1625332152347
NM_003431	ZNF124	4	3	16117	1678	14439	4813	419.5	8.60488676996424
NM_033213	ZNF670	4	3	44177	4202	39975	13325	1050.5	9.51332698714898
NM_152609	CNST	11	10	102247	5244	97003	9700.3	476.727272727273	18.4979023646072
NM_001139459	CNST	9	8	81907	2554	79353	9919.125	283.777777777778	31.0700861393892
NM_001281853	GCSAML	7	6	70634	4070	66564	11094	581.428571428571	16.3547911547912
NM_001281838	GCSAML	5	4	70634	3923	66711	16677.75	784.6	17.0050981391792
NM_001281836	GCSAML	6	5	70634	3984	66650	13330	664	16.7294176706827
NM_001281835	GCSAML	6	5	70634	4100	66534	13306.8	683.333333333333	16.2278048780488
NM_001281834	GCSAML	7	6	70634	4217	66417	11069.5	602.428571428571	15.7498221484468
NM_001127462	NLRP3	8	7	31057	4294	26763	3823.28571428571	536.75	6.23265020959478
NM_001127461	NLRP3	9	8	32950	4329	28621	3577.625	481	6.61145761145761
NM_183395	NLRP3	7	6	31057	4122	26935	4489.16666666667	588.857142857143	6.53444929645803
NM_001079821	NLRP3	11	10	32950	3860	29090	2909	350.909090909091	7.53626943005181
NM_001281837	GCSAML	6	5	59240	3965	55275	11055	660.833333333333	13.9407313997478
NM_145278	GCSAML	5	4	28647	3868	24779	6194.75	773.6	6.40615305067218
NM_001243133	NLRP3	9	8	31057	4466	26591	3323.875	496.222222222222	5.95409762651142
NM_004895	NLRP3	9	8	31057	4466	26591	3323.875	496.222222222222	5.95409762651142
NM_175911	OR2L13	3	2	163733	1887	161846	80923	629	85.7689454160042
NM_001005484	OR4F5	1	0	919	919	NA	NA	919	NA
NM_001005277	OR4F16	1	0	940	940	NA	NA	940	NA
NM_001005224	OR4F3	1	0	940	940	NA	NA	940	NA
NM_001005221	OR4F29	1	0	940	940	NA	NA	940	NA
NM_001005277	OR4F16	1	0	940	940	NA	NA	940	NA
NM_001005224	OR4F3	1	0	940	940	NA	NA	940	NA
NM_001005221	OR4F29	1	0	940	940	NA	NA	940	NA
NM_015658	NOC2L	19	18	15098	2819	12279	682.166666666667	148.368421052632	4.35579992905286
NM_198317	KLHL17	12	11	5134	2576	2558	232.545454545455	214.666666666667	0.993012422360248
NM_032129	PLEKHN1	16	15	8609	2416	6193	412.866666666667	151	2.56332781456954
NM_001160184	PLEKHN1	15	14	8609	2310	6299	449.928571428571	154	2.72683982683983
NM_152486	SAMD11	14	13	18842	2568	16274	1251.84615384615	183.428571428571	6.33722741433022
NM_021170	HES4	4	3	1212	966	246	82	241.5	0.254658385093168
NM_198576	AGRN	36	35	35998	7362	28636	818.171428571429	204.5	3.88970388481391
NM_001142467	HES4	3	2	1210	1041	169	84.5	347	0.162343900096061
NM_005101	ISG15	2	1	1074	668	406	406	334	0.607784431137725
NM_001205252	RNF223	2	1	2563	1124	1439	1439	562	1.28024911032028
NM_016176	SDF4	7	6	15161	2029	13132	2188.66666666667	289.857142857143	6.47215377033021
NM_003327	TNFRSF4	7	6	2844	1111	1733	288.833333333333	158.714285714286	1.55985598559856
NM_001130045	TTLL10	16	15	24029	2275	21754	1450.26666666667	142.1875	9.5621978021978
NM_148902	TNFRSF18	5	4	3203	1184	2019	504.75	236.8	1.70523648648649
NM_016547	SDF4	7	6	15161	2145	13016	2169.33333333333	306.428571428571	6.06806526806527
NM_148901	TNFRSF18	4	3	3203	993	2210	736.666666666667	248.25	2.22557905337362
NM_080605	B3GALT6	1	0	2793	2793	NA	NA	2793	NA
NM_004195	TNFRSF18	5	4	3203	1205	1998	499.5	241	1.65809128630705
NM_153254	TTLL10	9	8	6168	2122	4046	505.75	235.777777777778	1.9066918001885
NM_030649	ACAP3	24	23	15507	3783	11724	509.739130434783	157.625	3.09912767644726
NM_194315	UBE2J2	8	7	19944	2316	17628	2518.28571428571	289.5	7.61139896373057
NM_032348	MXRA8	10	9	6107	2544	3563	395.888888888889	254.4	1.40055031446541
NM_152228	TAS1R3	6	5	3120	2565	555	111	427.5	0.216374269005848
NM_194458	UBE2J2	7	6	19944	2396	17548	2924.66666666667	342.285714285714	7.32387312186978
NM_194457	UBE2J2	6	5	19944	2135	17809	3561.8	355.833333333333	8.34145199063232
NM_001256460	CPSF3L	18	17	13104	2281	10823	636.647058823529	126.722222222222	4.74484875054801
NM_001256456	CPSF3L	19	18	13104	2648	10456	580.888888888889	139.368421052632	3.94864048338369
NM_017871	CPSF3L	17	16	13104	2173	10931	683.1875	127.823529411765	5.03037275655775
NM_001256463	CPSF3L	15	14	13104	1868	11236	802.571428571429	124.533333333333	6.01498929336188
NM_001256462	CPSF3L	15	14	13104	1877	11227	801.928571428571	125.133333333333	5.98135322322856
NM_001130413	SCNN1D	18	17	11595	3072	8523	501.352941176471	170.666666666667	2.7744140625
NM_058167	UBE2J2	7	6	19944	2267	17677	2946.16666666667	323.857142857143	7.79752977503308
NM_001127230	AURKAIP1	4	3	1453	816	637	212.333333333333	204	0.780637254901961
NM_001127229	AURKAIP1	4	3	1472	913	559	186.333333333333	228.25	0.612267250821468
NM_004421	DVL1	15	14	13836	2939	10897	778.357142857143	195.933333333333	3.70772371554951
NM_153339	PUSL1	8	7	3065	1248	1817	259.571428571429	156	1.45592948717949
NM_001282582	MXRA8	11	10	10854	2323	8531	853.1	211.181818181818	3.67240637107189
NM_001282584	MXRA8	9	8	6107	2240	3867	483.375	248.888888888889	1.72633928571429
NM_001282583	MXRA8	10	9	9090	2741	6349	705.444444444444	274.1	2.31630791681868
NM_001282585	MXRA8	10	9	5860	2018	3842	426.888888888889	201.8	1.90386521308226
NM_001029885	GLTPD1	3	2	4135	2196	1939	969.5	732	0.882969034608379
NM_199121	VWA1	3	2	7361	4267	3094	1547	1422.33333333333	0.725099601593626
NM_001145210	ANKRD65	4	3	3026	2196	830	276.666666666667	549	0.377959927140255
NM_001039211	ATAD3C	12	11	20471	3871	16600	1509.09090909091	322.583333333333	4.28829759752002
NM_031921	ATAD3B	16	15	24420	2449	21971	1464.73333333333	153.0625	8.97141690485913
NM_001039577	CCNL2	6	5	7052	1213	5839	1167.8	202.166666666667	4.81368507831822
NM_001146685	TMEM88B	2	1	1661	494	1167	1167	247	2.36234817813765
NM_022834	VWA1	3	2	7361	4662	2699	1349.5	1554	0.578936078936079
NM_001243536	ANKRD65	3	2	3026	1635	1391	695.5	545	0.850764525993884
NM_001243535	ANKRD65	3	2	3026	1654	1372	686	551.333333333333	0.82950423216445
NM_017971	MRPL20	4	3	5419	737	4682	1560.66666666667	184.25	6.3527815468114
NM_030937	CCNL2	11	10	13629	3126	10503	1050.3	284.181818181818	3.35988483685221
NM_006983	MMP23B	8	7	2472	1248	1224	174.857142857143	156	0.980769230769231
NM_080875	MIB2	20	19	15197	3358	11839	623.105263157895	167.9	3.52561048243002
NM_001170536	ATAD3A	16	15	22159	2348	19811	1320.73333333333	146.75	8.43739352640545
NM_001170535	ATAD3A	16	15	22546	2518	20028	1335.2	157.375	7.9539316918189
NM_001170686	MIB2	20	19	15197	3346	11851	623.736842105263	167.3	3.5418410041841
NM_001170688	MIB2	19	18	15197	3162	12035	668.611111111111	166.421052631579	3.80613535736875
NM_001170687	MIB2	20	19	15197	3316	11881	625.315789473684	165.8	3.5829312424608
NM_001170689	MIB2	18	17	14747	2954	11793	693.705882352941	164.111111111111	3.99221394719025
NM_014188	SSU72	5	4	33211	1308	31903	7975.75	261.6	24.3906727828746
NM_018188	ATAD3A	16	15	22546	2662	19884	1325.6	166.375	7.46957175056349
NM_001242659	C1orf233	1	0	2090	2090	NA	NA	2090	NA
NM_001114748	TMEM240	4	3	5584	1121	4463	1487.66666666667	280.25	3.98126672613738
NM_182838	SLC35E2	6	5	18616	6300	12316	2463.2	1050	1.95492063492063
NM_001199787	SLC35E2	7	6	21163	2165	18998	3166.33333333333	309.285714285714	8.77505773672056
NM_001198995	NADK	10	9	7412	3038	4374	486	303.8	1.43976300197498
NM_024011	CDK11A	20	19	21623	2647	18976	998.736842105263	132.35	7.16887041934265
NM_033529	CDK11A	20	19	21623	2617	19006	1000.31578947368	130.85	7.26251432938479
NM_001110781	SLC35E2B	9	8	31306	6012	25294	3161.75	668	4.20725216234198
NM_001282538	GNB1	10	9	105834	3058	102776	11419.5555555556	305.8	33.6088947024199
NM_002074	GNB1	12	11	105834	3206	102628	9329.81818181818	267.166666666667	32.0112289457268
NM_001282539	GNB1	11	10	105834	3156	102678	10267.8	286.909090909091	32.5342205323194
NM_001080484	KIAA1751	18	17	50526	4728	45798	2694	262.666666666667	9.68654822335025
NM_138705	CALML6	6	5	2469	1107	1362	272.4	184.5	1.23035230352304
NM_178545	TMEM52	5	4	1713	963	750	187.5	192.6	0.778816199376947
NM_000815	GABRD	9	8	11426	1934	9492	1186.5	214.888888888889	4.90796277145812
NM_001146310	C1orf86	8	7	23275	2292	20983	2997.57142857143	286.5	9.15488656195462
NM_001282673	C1orf86	4	3	10317	1554	8763	2921	388.5	5.63899613899614
NM_001282670	C1orf86	8	7	23173	3583	19590	2798.57142857143	447.875	5.46748534747418
NM_001256946	C1orf86	4	3	2882	1581	1301	433.666666666667	395.25	0.822896900695762
NM_001256947	C1orf86	3	2	5228	596	4632	2316	198.666666666667	7.77181208053691
NM_001282672	C1orf86	7	6	10317	2241	8076	1346	320.142857142857	3.60374832663989
NM_001282671	C1orf86	8	7	10317	2373	7944	1134.85714285714	296.625	3.34766118836915
NM_001256945	C1orf86	3	2	10317	1417	8900	4450	472.333333333333	6.28087508821454
NM_182533	C1orf86	4	3	5228	733	4495	1498.33333333333	183.25	6.13233287858117
NM_024848	MORN1	14	13	70299	1655	68644	5280.30769230769	118.214285714286	41.4767371601208
NM_002617	PEX10	6	5	7771	2020	5751	1150.2	336.666666666667	2.8470297029703
NM_007033	RER1	7	6	13673	3111	10562	1760.33333333333	444.428571428571	3.39504982320797
NM_153818	PEX10	6	5	7771	2080	5691	1138.2	346.666666666667	2.73605769230769
NM_001010926	HES5	3	2	1502	1309	193	96.5	436.333333333333	0.147440794499618
NM_014638	PLCH2	22	21	29212	4859	24353	1159.66666666667	220.863636363636	5.0119366124717
NM_018216	PANK4	19	18	18062	2661	15401	855.611111111111	140.052631578947	5.78767380683953
NM_033467	MMEL1	24	23	42402	2926	39476	1716.34782608696	121.916666666667	13.4914559125085
NM_001195740	FAM213B	6	5	4721	2673	2048	409.6	445.5	0.766180321735877
NM_001195738	FAM213B	7	6	4721	2750	1971	328.5	392.857142857143	0.716727272727273
NM_001195741	FAM213B	6	5	4721	2670	2051	410.2	445	0.768164794007491
NM_001195737	FAM213B	7	6	4721	2770	1951	325.166666666667	395.714285714286	0.704332129963899
NM_001195736	FAM213B	7	6	4721	2836	1885	314.166666666667	405.142857142857	0.664668547249647
NM_152371	FAM213B	7	6	4721	2782	1939	323.166666666667	397.428571428571	0.696980589503954
NM_080431	ACTRT2	1	0	1423	1423	NA	NA	1423	NA
NM_014448	ARHGEF16	15	14	26532	2919	23613	1686.64285714286	194.6	8.08941418293936
NM_001204191	TP73	10	9	45531	4842	40689	4521	484.2	8.40334572490706
NM_001204190	TP73	10	9	45531	4887	40644	4516	488.7	8.31675874769797
NM_001204189	TP73	9	8	45531	4747	40784	5098	527.444444444444	8.59153149357489
NM_017818	WRAP73	12	11	19342	1711	17631	1602.81818181818	142.583333333333	10.3045002922268
NM_001126242	TP73	11	10	45531	4982	40549	4054.9	452.909090909091	8.13910076274589
NM_001126240	TP73	12	11	45531	5132	40399	3672.63636363636	427.666666666667	7.8719797349961
NM_001204192	TP73	12	11	38157	4965	33192	3017.45454545455	413.75	6.68519637462236
NM_001204188	TP73	12	11	83638	4867	78771	7161	405.583333333333	16.1847133757962
NM_001204187	TP73	12	11	83638	4912	78726	7156.90909090909	409.333333333333	16.0272801302932
NM_001204186	TP73	11	10	83638	4772	78866	7886.6	433.818181818182	16.5268231349539
NM_001204185	TP73	13	12	83638	5007	78631	6552.58333333333	385.153846153846	15.7042141002596
NM_001204184	TP73	13	12	83638	5062	78576	6548	389.384615384615	15.5227182931648
NM_001126241	TP73	11	10	45531	5037	40494	4049.4	457.909090909091	8.039309112567
NM_005427	TP73	14	13	83638	5157	78481	6037	368.357142857143	15.2183439984487
NM_182752	TPRG1L	5	4	5140	2432	2708	677	486.4	1.11348684210526
NM_001288583	SMIM1	4	3	3223	524	2699	899.666666666667	131	5.15076335877863
NM_020710	LRRC47	7	6	16286	2655	13631	2271.83333333333	379.285714285714	5.13408662900188
NM_001163724	SMIM1	4	3	3197	551	2646	882	137.75	4.8021778584392
NM_014704	CEP104	22	21	45154	6480	38674	1841.61904761905	294.545454545455	5.96820987654321
NM_207356	C1orf174	4	3	11162	1670	9492	3164	417.5	5.68383233532934
NM_207396	RNF207	18	17	15172	3989	11183	657.823529411765	221.611111111111	2.80345951366257
NM_000983	RPL22	4	3	14601	2089	12512	4170.66666666667	522.25	5.98946864528483
NM_015557	CHD5	42	41	78349	9705	68644	1674.24390243902	231.071428571429	7.0730551262236
NM_181865	ACOT7	9	8	96434	1439	94995	11874.375	159.888888888889	66.0145934676859
NM_181866	ACOT7	9	8	94674	1423	93251	11656.375	158.111111111111	65.5312719606465
NM_207370	GPR153	6	5	13631	4088	9543	1908.6	681.333333333333	2.33439334637965
NM_001024598	HES3	4	3	1388	701	687	229	175.25	0.980028530670471
NM_020631	PLEKHG5	21	20	25611	4665	20946	1047.3	222.142857142857	4.49003215434084
NM_001042665	PLEKHG5	21	20	19864	4719	15145	757.25	224.714285714286	3.20936639118457
NM_001042664	PLEKHG5	21	20	24490	4736	19754	987.7	225.52380952381	4.17103040540541
NM_001039664	TNFRSF25	5	4	2086	899	1187	296.75	179.8	1.32035595105673
NM_031475	ESPN	13	12	36158	3544	32614	2717.83333333333	272.615384615385	9.20259593679458
NM_001265594	PLEKHG5	22	21	24504	4551	19953	950.142857142857	206.863636363636	4.3843111404087
NM_019089	HES2	4	3	4687	4264	423	141	1066	0.099202626641651
NM_001265593	PLEKHG5	21	20	19379	4746	14633	731.65	226	3.08322798145807
NM_003790	TNFRSF25	10	9	5043	1632	3411	379	163.2	2.09007352941176
NM_148970	TNFRSF25	5	4	5043	1078	3965	991.25	215.6	3.67810760667904
NM_148967	TNFRSF25	9	8	5043	1496	3547	443.375	166.222222222222	2.37098930481283
NM_148966	TNFRSF25	9	8	5043	1520	3523	440.375	168.888888888889	2.31776315789474
NM_148965	TNFRSF25	10	9	5043	1659	3384	376	165.9	2.03978300180832
NM_024654	NOL9	12	11	33253	6724	26529	2411.72727272727	560.333333333333	3.94541939321832
NM_001278648	ZBTB48	11	10	9291	2295	6996	699.6	208.636363636364	3.0483660130719
NM_001278647	ZBTB48	11	10	9291	2274	7017	701.7	206.727272727273	3.08575197889182
NM_138697	TAS1R1	6	5	24481	2801	21680	4336	466.833333333333	7.74009282399143
NM_014851	KLHL21	4	3	12147	4491	7656	2552	1122.75	1.70474281897128
NM_005341	ZBTB48	11	10	9291	2361	6930	693	214.636363636364	2.93519695044473
NM_153812	PHF13	4	3	10339	3674	6665	2221.66666666667	918.5	1.81409907457812
NM_177540	TAS1R1	5	4	24481	2038	22443	5610.75	407.6	11.0122669283611
NM_018198	DNAJC11	16	15	67740	3309	64431	4295.4	206.8125	19.4714415231188
NM_001195753	THAP3	6	5	8719	1390	7329	1465.8	231.666666666667	5.2726618705036
NM_001195752	THAP3	5	4	8434	1296	7138	1784.5	259.2	5.50771604938272
NM_138350	THAP3	5	4	10438	2100	8338	2084.5	420	3.97047619047619
NM_001195563	CAMTA1	4	3	86725	736	85989	28663	184	116.832880434783
NM_004781	VAMP3	5	4	10165	2210	7955	1988.75	442	3.59954751131222
NM_006786	UTS2	4	3	5434	574	4860	1620	143.5	8.46689895470383
NM_021995	UTS2	5	4	5881	639	5242	1310.5	127.8	8.20344287949922
NM_001123377	PARK7	7	6	23630	910	22720	3786.66666666667	130	24.967032967033
NM_007262	PARK7	7	6	23630	968	22662	3777	138.285714285714	23.4111570247934
NM_018948	ERRFI1	4	3	14616	3133	11483	3827.66666666667	783.25	3.66517714650495
NM_001042682	RERE	13	12	71285	6321	64964	5413.66666666667	486.230769230769	10.2774877392818
NM_001201483	ENO1	9	8	10578	2559	8019	1002.375	284.333333333333	3.13364595545135
NM_001270502	CA6	6	5	29257	1042	28215	5643	173.666666666667	27.0777351247601
NM_001428	ENO1	12	11	18094	2199	15895	1445	183.25	7.22828558435653
NM_001215	CA6	8	7	29257	1373	27884	3983.42857142857	171.625	20.3088128186453
NM_001270500	CA6	8	7	28612	1003	27609	3944.14285714286	125.375	27.5264207377866
NM_001270501	CA6	7	6	29257	1192	28065	4677.5	170.285714285714	23.5444630872483
NM_003039	SLC2A5	12	11	32884	2450	30434	2766.72727272727	204.166666666667	12.4220408163265
NM_001135585	SLC2A5	5	4	28462	1285	27177	6794.25	257	21.1494163424125
NM_207420	SLC2A7	12	11	23047	1551	21496	1954.18181818182	129.25	13.85944551902
NM_025106	SPSB1	3	2	76651	3120	73531	36765.5	1040	23.5676282051282
NM_032315	SLC25A33	7	6	43305	1468	41837	6972.83333333333	209.714285714286	28.4993188010899
NM_001010866	TMEM201	6	5	16090	3913	12177	2435.4	652.166666666667	3.11193457705086
NM_001130924	TMEM201	11	10	26005	3863	22142	2214.2	351.181818181818	5.73181465182501
NM_005026	PIK3CD	24	23	77384	5435	71949	3128.21739130435	226.458333333333	13.2380864765409
NM_022787	NMNAT1	5	4	42072	3786	38286	9571.5	757.2	10.1125198098257
NM_032368	LZIC	7	6	13052	1414	11638	1939.66666666667	202	8.23055162659123
NM_052960	RBP7	4	3	18825	659	18166	6055.33333333333	164.75	27.5660091047041
NM_002631	PGD	13	12	21118	1950	19168	1597.33333333333	150	9.82974358974359
NM_213566	DFFA	5	4	12012	3398	8614	2153.5	679.6	2.53502060035315
NM_199294	APITD1	5	4	12715	1248	11467	2866.75	249.6	9.18830128205128
NM_199006	APITD1-CORT	4	3	21903	1256	20647	6882.33333333333	314	16.4386942675159
NM_198544	APITD1-CORT	5	4	21903	1324	20579	5144.75	264.8	15.5430513595166
NM_001243768	APITD1-CORT	4	3	21258	1387	19871	6623.66666666667	346.75	14.3266041816871
NM_001302	CORT	2	1	2286	1233	1053	1053	616.5	0.854014598540146
NM_001270517	APITD1-CORT	6	5	21903	1502	20401	4080.2	250.333333333333	13.5825565912117
NM_004401	DFFA	6	5	12012	2044	9968	1993.6	340.666666666667	4.87671232876712
NM_007375	TARDBP	6	5	12872	4223	8649	1729.8	703.833333333333	2.04807009235141
NM_003132	SRM	8	7	5444	1281	4163	594.714285714286	160.125	3.24980483996877
NM_139208	MASP2	5	4	2443	737	1706	426.5	147.4	2.31478968792402
NM_006610	MASP2	11	10	20718	2466	18252	1825.2	224.181818181818	7.4014598540146
NM_021146	ANGPTL7	5	4	6694	2295	4399	1099.75	459	1.91677559912854
NM_013319	UBIAD1	2	1	15238	3656	11582	11582	1828	3.16794310722101
NM_020780	PTCHD2	21	20	58347	5235	53112	2655.6	249.285714285714	10.145558739255
NM_006341	MAD2L2	9	8	6736	1128	5608	701	125.333333333333	4.97163120567376
NM_198545	DRAXIN	7	6	28557	1780	26777	4462.83333333333	254.285714285714	15.0432584269663
NM_183413	FBXO44	5	4	8472	2828	5644	1411	565.6	1.995756718529
NM_183412	FBXO44	5	4	8954	2939	6015	1503.75	587.8	2.0466144947261
NM_001127325	MAD2L2	9	8	17143	1161	15982	1997.75	129	13.7657192075797
NM_012168	FBXO2	6	5	6472	1721	4751	950.2	286.833333333333	2.76060429982568
NM_018438	FBXO6	6	5	10261	1555	8706	1741.2	259.166666666667	5.59871382636656
NM_033182	FBXO44	6	5	8472	2954	5518	1103.6	492.333333333333	1.86797562626947
NM_001014765	FBXO44	7	6	8472	3327	5145	857.5	475.285714285714	1.54643823264202
NM_006172	NPPA	3	2	2075	857	1218	609	285.666666666667	1.42123687281214
NM_001256959	CLCN6	22	21	37050	5654	31396	1495.04761904762	257	5.55288291475062
NM_001286	CLCN6	23	22	37050	5721	31329	1424.04545454545	248.739130434783	5.47614053487153
NM_005957	MTHFR	12	11	20375	7162	13213	1201.18181818182	596.833333333333	1.84487573303547
NM_002521	NPPB	3	2	1473	701	772	386	233.666666666667	1.10128388017118
NM_000302	PLOD1	19	18	40877	3050	37827	2101.5	160.526315789474	12.4022950819672
NM_138346	KIAA2013	3	2	6842	2826	4016	2008	942	1.42108987968861
NM_021933	MIIP	10	9	12809	1811	10998	1222	181.1	6.07288790723357
NM_001066	TNFRSF1B	10	9	42219	3685	38534	4281.55555555556	368.5	10.4569877883311
NM_004753	DHRS3	6	5	49883	1812	48071	9614.2	302	26.5292494481236
NM_152290	C1orf158	4	3	14941	1023	13918	4639.33333333333	255.75	13.6050830889541
NM_001080830	PRAMEF12	3	2	3059	1781	1278	639	593.666666666667	0.717574396406513
NM_001103169	AADACL3	3	2	12610	3835	8775	4387.5	1278.33333333333	2.28813559322034
NM_001103170	AADACL3	4	3	12610	4053	8557	2852.33333333333	1013.25	2.11127559832223
NM_001146344	PRAMEF11	4	3	6798	1843	4955	1651.66666666667	460.75	2.68855127509495
NM_001009611	PRAMEF4	4	3	6994	1844	5150	1716.66666666667	461	2.79284164859002
NM_023014	PRAMEF2	4	3	4825	1646	3179	1059.66666666667	411.5	1.93134872417983
NM_001039361	PRAMEF10	4	3	5369	1522	3847	1282.33333333333	380.5	2.52759526938239
NM_001146181	LOC649330	1	0	1003	1003	NA	NA	1003	NA
NM_001013631	HNRNPCL1	2	1	1319	1110	209	209	555	0.188288288288288
NM_023013	PRAMEF1	4	3	5233	2164	3069	1023	541	1.41820702402957
NM_001012276	PRAMEF8	4	3	3835	1562	2273	757.666666666667	390.5	1.45518565941101
NM_001010889	PRAMEF6	4	3	9106	1724	7382	2460.66666666667	431	4.28190255220418
NM_001100631	PRAMEF22	3	2	2840	1449	1391	695.5	483	0.959972394755003
NM_001012277	PRAMEF7	4	3	3835	1562	2273	757.666666666667	390.5	1.45518565941101
NM_001136561	HNRNPCP5	2	1	1368	1158	210	210	579	0.181347150259067
NM_001282323	PRAMEF23	3	2	3844	1434	2410	1205	478	1.68061366806137
NM_001013407	PRAMEF5	4	3	9239	1859	7380	2460	464.75	3.96987627756859
NM_001282323	PRAMEF23	3	2	3844	1434	2410	1205	478	1.68061366806137
NM_001010889	PRAMEF6	4	3	9105	1724	7381	2460.33333333333	431	4.28132250580046
NM_001013692	PRAMEF3	3	2	3498	2107	1391	695.5	702.333333333333	0.660180351210252
NM_001013407	PRAMEF5	4	3	9240	1859	7381	2460.33333333333	464.75	3.97041420118343
NM_001100631	PRAMEF22	3	2	2840	1449	1391	695.5	483	0.959972394755003
NM_001098376	PRAMEF15	4	3	7016	1866	5150	1716.66666666667	466.5	2.7599142550911
NM_001012276	PRAMEF8	4	3	3835	1562	2273	757.666666666667	390.5	1.45518565941101
NM_001045480	PRAMEF16	3	2	3007	1589	1418	709	529.666666666667	0.892385147891756
NM_001010890	PRAMEF9	4	3	7017	1867	5150	1716.66666666667	466.75	2.75843599357258
NM_001099790	PRAMEF19	3	2	3518	2126	1392	696	708.666666666667	0.654750705550329
NM_001099850	PRAMEF18	3	2	3518	2126	1392	696	708.666666666667	0.654750705550329
NM_001024661	PRAMEF13	4	3	5244	2168	3076	1025.33333333333	542	1.41881918819188
NM_001012277	PRAMEF7	4	3	3835	1562	2273	757.666666666667	390.5	1.45518565941101
NM_001012276	PRAMEF8	4	3	3835	1562	2273	757.666666666667	390.5	1.45518565941101
NM_001100114	PRAMEF21	3	2	4982	1511	3471	1735.5	503.666666666667	2.29715420251489
NM_001099852	PRAMEF20	4	3	10879	1601	9278	3092.66666666667	400.25	5.79512804497189
NM_001098376	PRAMEF15	4	3	7016	1866	5150	1716.66666666667	466.5	2.7599142550911
NM_001010890	PRAMEF9	4	3	7017	1867	5150	1716.66666666667	466.75	2.75843599357258
NM_001099790	PRAMEF19	3	2	3518	2126	1392	696	708.666666666667	0.654750705550329
NM_001100114	PRAMEF21	3	2	5003	1511	3492	1746	503.666666666667	2.31105228325612
NM_001099852	PRAMEF20	4	3	10898	1601	9297	3099	400.25	5.80699562773267
NM_001099851	PRAMEF17	3	2	2999	1581	1418	709	527	0.896900695762176
NM_001099850	PRAMEF18	3	2	3518	2126	1392	696	708.666666666667	0.654750705550329
NM_001010847	LRRC38	2	1	38799	1910	36889	36889	955	19.313612565445
NM_006474	PDPN	6	5	34202	2818	31384	6276.8	469.666666666667	11.1369765791341
NM_001006624	PDPN	6	5	32487	2642	29845	5969	440.333333333333	11.2963663890992
NM_001006625	PDPN	6	5	32487	2636	29851	5970.2	439.333333333333	11.3243550834598
NM_198389	PDPN	6	5	34202	2812	31390	6278	468.666666666667	11.1628733997155
NM_012231	PRDM2	10	9	120226	7967	112259	12473.2222222222	796.7	14.0904983055102
NM_015866	PRDM2	9	8	83226	7466	75760	9470	829.555555555556	10.1473345834449
NM_001135610	PRDM2	8	7	124841	2710	122131	17447.2857142857	338.75	45.0667896678967
NM_001007257	PRDM2	4	3	38700	6201	32499	10833	1550.25	5.24092888243832
NM_001278501	C1orf195	3	2	3152	456	2696	1348	152	5.91228070175439
NM_001136216	TMEM51	4	3	67948	2020	65928	21976	505	32.6376237623762
NM_018022	TMEM51	3	2	66747	1915	64832	32416	638.333333333333	33.8548302872063
NM_001278502	C1orf195	3	2	7430	418	7012	3506	139.333333333333	16.7751196172249
NM_001136218	TMEM51	4	3	66747	1989	64758	21586	497.25	32.5580693815988
NM_001136217	TMEM51	3	2	67948	1946	66002	33001	648.666666666667	33.9167523124358
NM_001278054	CASP9	5	4	33046	2593	30453	7613.25	518.6	11.7443116081759
NM_032996	CASP9	9	8	33391	2878	30513	3814.125	319.777777777778	10.6021542738013
NM_033440	CELA2A	8	7	15365	928	14437	2062.42857142857	116	15.5571120689655
NM_007272	CTRC	8	7	8217	907	7310	1044.28571428571	113.375	8.05953693495039
NM_001229	CASP9	9	8	33046	3047	29999	3749.875	338.555555555556	9.84542172628815
NM_015849	CELA2B	8	7	15301	931	14370	2052.85714285714	116.375	15.4350161117078
NM_024329	EFHD2	4	3	20450	2423	18027	6009	605.75	7.43995047461824
NM_024758	AGMAT	7	6	13413	3161	10252	1708.66666666667	451.571428571429	3.24327744384688
NM_032341	DDI2	10	9	43601	2690	40911	4545.66666666667	269	15.2085501858736
NM_006511	RSC1A1	1	0	1855	1855	NA	NA	1855	NA
NM_017556	FBLIM1	9	8	27831	3358	24473	3059.125	373.111111111111	7.28796902918404
NM_001024216	FBLIM1	5	4	21627	2784	18843	4710.75	556.8	6.76831896551724
NM_001024215	FBLIM1	6	5	10723	1527	9196	1839.2	254.5	6.02226588081205
NM_001013641	TMEM82	6	5	5307	1271	4036	807.2	211.833333333333	3.17545239968529
NM_015164	PLEKHM2	20	19	50439	4142	46297	2436.68421052632	207.1	11.1774505070014
NM_207348	SLC25A34	5	4	5077	3075	2002	500.5	615	0.651056910569106
NM_001089591	UQCRHL	1	0	539	539	NA	NA	539	NA
NM_001242884	ZBTB17	15	14	34265	2581	31684	2263.14285714286	172.066666666667	12.2758620689655
NM_003443	ZBTB17	16	15	34265	2767	31498	2099.86666666667	172.9375	11.3834477773762
NM_001042704	CLCNKA	20	19	12061	2553	9508	500.421052631579	127.65	3.72424598511555
NM_001287603	ZBTB17	16	15	34265	2788	31477	2098.46666666667	174.25	11.2901721664275
NM_001257139	CLCNKA	19	18	12061	2426	9635	535.277777777778	127.684210526316	3.97155812036274
NM_014424	HSPB7	3	2	4764	2895	1869	934.5	965	0.64559585492228
NM_178840	C1orf64	2	1	2455	923	1532	1532	461.5	1.65980498374865
NM_000085	CLCNKB	20	19	13592	2646	10946	576.105263157895	132.3	4.13681027966742
NM_001165945	CLCNKB	13	12	8566	2187	6379	531.583333333333	168.230769230769	2.91678097850937
NM_004070	CLCNKA	20	19	12061	2556	9505	500.263157894737	127.8	3.71870109546166
NM_001287604	ZBTB17	16	15	34265	2763	31502	2100.13333333333	172.6875	11.4013753166848
NM_182623	FAM131C	7	6	15865	1708	14157	2359.5	244	8.28864168618267
NM_004431	EPHA2	17	16	31752	3981	27771	1735.6875	234.176470588235	6.9758854559156
NM_030907	RSG1	5	4	5479	1565	3914	978.5	313	2.50095846645367
NM_153213	ARHGEF19	16	15	14507	3045	11462	764.133333333333	190.3125	3.76420361247947
NM_198546	SPATA21	13	12	38783	2028	36755	3062.91666666667	156	18.1237672583826
NM_001271869	SZRD1	4	3	31120	3696	27424	9141.33333333333	924	7.41991341991342
NM_001114600	SZRD1	4	3	31120	3699	27421	9140.33333333333	924.75	7.41308461746418
NM_001282321	FAM231A	1	0	511	511	NA	NA	511	NA
NM_001282321	FAM231A	1	0	511	511	NA	NA	511	NA
NM_001271733	MST1L	15	14	9848	4683	5165	368.928571428571	312.2	1.10292547512278
NM_014675	CROCC	37	36	51031	6693	44338	1231.61111111111	180.891891891892	6.6245330942776
NM_003000	SDHB	8	7	35442	1153	34289	4898.42857142857	144.125	29.7389418907199
NM_001141974	ATP13A2	27	26	25972	3721	22251	855.807692307692	137.814814814815	5.9798441279226
NM_001141973	ATP13A2	29	28	25972	4010	21962	784.357142857143	138.275862068966	5.47680798004988
NM_022089	ATP13A2	29	28	25972	4025	21947	783.821428571429	138.793103448276	5.45267080745342
NM_012387	PADI4	16	15	55807	2281	53526	3568.4	142.5625	23.4660236738273
NM_016233	PADI3	16	15	35136	3204	31932	2128.8	200.25	9.96629213483146
NM_207421	PADI6	17	16	29456	2363	27095	1693.4375	139	11.4663563267033
NM_018715	RCC2	13	12	33001	4135	28866	2405.5	318.076923076923	6.98089480048368
NM_001136204	RCC2	12	11	31810	3965	27845	2531.36363636364	330.416666666667	7.02269861286255
NM_152375	KLHDC7A	1	0	5058	5058	NA	NA	5058	NA
NM_152232	TAS1R2	6	5	20064	2527	17537	3507.4	421.166666666667	6.93984962406015
NM_001161504	ALDH4A1	15	14	19463	3258	16205	1157.5	217.2	4.97391037446286
NM_003748	ALDH4A1	15	14	31371	3398	27973	1998.07142857143	226.533333333333	8.23219540906416
NM_170726	ALDH4A1	16	15	31371	2386	28985	1932.33333333333	149.125	12.1479463537301
NM_001040126	PQLC2	8	7	17056	1651	15405	2200.71428571429	206.375	9.33070866141732
NM_001040125	PQLC2	8	7	17056	2263	14793	2113.28571428571	282.875	6.53689792311091
NM_001287531	PQLC2	8	7	17056	1620	15436	2205.14285714286	202.5	9.52839506172839
NM_012067	AKR7A3	7	6	6225	1248	4977	829.5	178.285714285714	3.98798076923077
NM_003689	AKR7A2	7	6	9440	2626	6814	1135.66666666667	375.142857142857	2.59482102056359
NM_017765	PQLC2	9	8	17056	1894	15162	1895.25	210.444444444444	8.00527983104541
NM_016183	MRTO4	8	7	8549	2281	6268	895.428571428571	285.125	2.74791758000877
NM_001271427	EMC1	23	22	35897	6691	29206	1327.54545454545	290.913043478261	4.36496786728441
NM_001271429	EMC1	22	21	35897	6627	29270	1393.80952380952	301.227272727273	4.41677984004829
NM_001271428	EMC1	23	22	35897	6691	29206	1327.54545454545	290.913043478261	4.36496786728441
NM_015047	EMC1	23	22	35897	6694	29203	1327.40909090909	291.04347826087	4.36256348969226
NM_001204088	MINOS1-NBL1	5	4	61480	2215	59265	14816.25	443	26.7562076749436
NM_001204086	NBL1	4	3	12691	2164	10527	3509	541	4.86460258780037
NM_001204084	NBL1	4	3	14743	2137	12606	4202	534.25	5.89892372484792
NM_182744	NBL1	4	3	15228	2065	13163	4387.66666666667	516.25	6.37433414043584
NM_001204089	MINOS1-NBL1	4	3	61480	2029	59451	19817	507.25	29.3006407097092
NM_001204085	NBL1	4	3	13085	2055	11030	3676.66666666667	513.75	5.36739659367397
NM_000871	HTR6	3	2	15681	3391	12290	6145	1130.33333333333	3.62429961663226
NM_001032363	MINOS1	4	3	32846	3730	29116	9705.33333333333	932.5	7.8058981233244
NM_001204083	MINOS1	5	4	32846	3972	28874	7218.5	794.4	7.26938569989929
NM_001204082	MINOS1	3	2	32846	3681	29165	14582.5	1227	7.92311871773974
NM_001278166	NBL1	4	3	10847	1957	8890	2963.33333333333	489.25	4.5426673479816
NM_001278165	NBL1	4	3	15048	2113	12935	4311.66666666667	528.25	6.12162801703739
NM_001278164	NBL1	4	3	15228	2046	13182	4394	511.5	6.44281524926686
NM_005380	NBL1	4	3	14284	2170	12114	4038	542.5	5.58248847926267
NM_019062	RNF186	1	0	1251	1251	NA	NA	1251	NA
NM_001161729	PLA2G2A	5	4	4230	928	3302	825.5	185.6	3.55818965517241
NM_001161728	PLA2G2A	5	4	5010	894	4116	1029	178.8	4.60402684563758
NM_001161727	PLA2G2A	6	5	5010	975	4035	807	162.5	4.13846153846154
NM_000300	PLA2G2A	6	5	5010	1006	4004	800.8	167.666666666667	3.98011928429423
NM_014589	PLA2G2E	4	3	3312	491	2821	940.333333333333	122.75	5.74541751527495
NM_015207	OTUD3	8	7	30551	6522	24029	3432.71428571429	815.25	3.68429929469488
NM_001271814	PLA2G2D	3	2	6918	1866	5052	2526	622	2.70739549839228
NM_000929	PLA2G5	5	4	21695	1899	19796	4949	379.8	10.4244339125856
NM_012400	PLA2G2D	4	3	6918	1974	4944	1648	493.5	2.50455927051672
NM_152376	UBXN10	2	1	7366	2974	4392	4392	1487	1.47679892400807
NM_001105572	PLA2G2C	3	2	11205	456	10749	5374.5	152	23.5723684210526
NM_022819	PLA2G2F	5	4	11058	2724	8334	2083.5	544.8	3.05947136563877
NM_001039500	VWA5B1	22	21	63977	4497	59480	2832.38095238095	204.409090909091	13.2265955081165
NM_018584	CAMK2N1	2	1	3846	2353	1493	1493	1176.5	0.634509137271568
NM_024544	MUL1	4	3	8735	2462	6273	2091	615.5	2.54792851340374
NM_001785	CDA	4	3	29958	963	28995	9665	240.75	30.1090342679128
NM_207334	FAM43B	1	0	2583	2583	NA	NA	2583	NA
NM_020816	KIF17	15	14	54005	3986	50019	3572.78571428571	265.733333333333	12.5486703462117
NM_005216	DDOST	11	10	9779	2137	7642	764.2	194.272727272727	3.57604117922321
NM_001103161	SH2D5	10	9	12910	3844	9066	1007.33333333333	384.4	2.35848074921956
NM_001122819	KIF17	15	14	54005	3983	50022	3573	265.533333333333	12.5588752196837
NM_001103160	SH2D5	9	8	12910	3714	9196	1149.5	412.666666666667	2.4760366182014
NM_001287212	KIF17	15	14	54005	4113	49892	3563.71428571429	274.2	12.1303185023098
NM_001397	ECE1	19	18	73244	5115	68129	3784.94444444444	269.210526315789	13.3194525904203
NM_001113349	ECE1	18	17	73028	5105	67923	3995.47058823529	283.611111111111	13.3051909892262
NM_001113347	ECE1	17	16	62445	5258	57187	3574.1875	309.294117647059	10.8761886648916
NM_032264	NBPF3	15	14	44812	3829	40983	2927.35714285714	255.266666666667	10.7033167928963
NM_001256417	NBPF3	14	13	44812	3618	41194	3168.76923076923	258.428571428571	11.3858485351023
NM_001256416	NBPF3	15	14	44812	3793	41019	2929.92857142857	252.866666666667	10.8143949380438
NM_001145658	RAP1GAP	25	24	55642	3326	52316	2179.83333333333	133.04	15.7294046903187
NM_001145657	RAP1GAP	27	26	73150	3522	69628	2678	130.444444444444	19.7694491766042
NM_002885	RAP1GAP	25	24	73150	3359	69791	2907.95833333333	134.36	20.7773146769872
NM_001032730	USP48	11	10	55351	2423	52928	5292.8	220.272727272727	21.8439950474618
NM_007352	CELA3B	8	7	12431	1011	11420	1631.42857142857	126.375	11.295746785361
NM_005747	CELA3A	8	7	10888	915	9973	1424.71428571429	114.375	10.8994535519126
NM_030761	WNT4	5	4	25723	3910	21813	5453.25	782	5.57877237851662
NM_001006943	EPHA8	5	4	26110	1858	24252	6063	371.6	13.0527448869752
NM_020526	EPHA8	17	16	40085	5013	35072	2192	294.882352941176	6.99620985437862
NM_015991	C1QA	3	2	3059	1101	1958	979	367	1.77838328792007
NM_000491	C1QB	3	2	8349	1047	7302	3651	349	6.97421203438395
NM_001114101	C1QC	3	2	4487	1194	3293	1646.5	398	2.75795644891122
NM_172369	C1QC	3	2	4487	1171	3316	1658	390.333333333333	2.83176771989752
NM_015013	KDM1A	19	18	64245	3054	61191	3399.5	160.736842105263	20.0363457760314
NM_001009999	KDM1A	21	20	64245	3128	61117	3055.85	148.952380952381	19.5386828644501
NM_001242521	C1orf234	3	2	5018	513	4505	2252.5	171	8.78167641325536
NM_000864	HTR1D	1	0	2836	2836	NA	NA	2836	NA
NM_005826	HNRNPR	11	10	34579	2743	31836	3183.6	249.363636363636	11.6062705067444
NM_001102397	HNRNPR	10	9	34579	2576	32003	3555.88888888889	257.6	12.4235248447205
NM_030634	ZNF436	3	2	8940	4318	4622	2311	1439.33333333333	1.07040296433534
NM_001102399	HNRNPR	10	9	34579	2585	31994	3554.88888888889	258.5	12.3767891682785
NM_001102398	HNRNPR	11	10	34579	2752	31827	3182.7	250.181818181818	11.5650436046512
NM_001077195	ZNF436	4	3	10418	4497	5921	1973.66666666667	1124.25	1.31665554814321
NM_001143778	ASAP3	24	23	55696	4126	51570	2242.17391304348	171.916666666667	12.4987881725642
NM_017707	ASAP3	25	24	55696	4154	51542	2147.58333333333	166.16	12.4077997111218
NM_002167	ID3	3	2	1866	1242	624	312	414	0.502415458937198
NM_003198	TCEB3	11	10	18695	4954	13741	1374.1	450.363636363636	2.77371820750908
NM_000975	RPL11	6	5	4648	640	4008	801.6	106.666666666667	6.2625
NM_001199802	RPL11	6	5	4648	637	4011	802.2	106.166666666667	6.2967032967033
NM_020362	PITHD1	6	5	9848	1628	8220	1644	271.333333333333	5.04914004914005
NM_001166059	HMGCL	7	6	23584	1402	22182	3697	200.285714285714	15.8216833095578
NM_007260	LYPLA2	10	9	4385	1634	2751	305.666666666667	163.4	1.68359853121175
NM_000191	HMGCL	9	8	23584	1617	21967	2745.875	179.666666666667	13.5850340136054
NM_000147	FUCA1	8	7	23289	2125	21164	3023.42857142857	265.625	9.95952941176471
NM_001008216	GALE	12	11	5207	1578	3629	329.909090909091	131.5	2.29974651457541
NM_001841	CNR2	2	1	39359	1777	37582	37582	888.5	21.1491277433877
NM_001127621	GALE	11	10	3973	1618	2355	235.5	147.090909090909	1.45550061804697
NM_000403	GALE	12	11	4947	1643	3304	300.363636363636	136.916666666667	2.01095556908095
NM_017761	PNRC2	3	2	3650	2417	1233	616.5	805.666666666667	0.510136532892015
NM_001191005	SRSF10	6	5	11382	3059	8323	1664.6	509.833333333333	2.720823798627
NM_006625	SRSF10	6	5	14018	1982	12036	2407.2	330.333333333333	6.07265388496468
NM_001191009	SRSF10	5	4	14018	1927	12091	3022.75	385.4	6.27451997924235
NM_001191007	SRSF10	6	5	14018	1979	12039	2407.8	329.833333333333	6.0833754421425
NM_001191006	SRSF10	6	5	14018	2215	11803	2360.6	369.166666666667	5.32866817155756
NM_054016	SRSF10	6	5	11382	3062	8320	1664	510.333333333333	2.71717831482691
NM_021258	IL22RA1	7	6	23516	2969	20547	3424.5	424.142857142857	6.92051195688784
NM_152372	MYOM3	37	36	56136	5837	50299	1397.19444444444	157.756756756757	8.61726914510879
NM_198174	GRHL3	16	15	45160	2236	42924	2861.6	139.75	19.1967799642218
NM_021180	GRHL3	16	15	32280	2716	29564	1970.93333333333	169.75	10.8851251840943
NM_001199013	STPG1	9	8	56775	2725	54050	6756.25	302.777777777778	19.8348623853211
NM_001195010	GRHL3	16	15	35754	2820	32934	2195.6	176.25	11.6787234042553
NM_001199014	STPG1	10	9	56775	2870	53905	5989.44444444444	287	18.7822299651568
NM_001199012	STPG1	9	8	58100	2813	55287	6910.875	312.555555555556	19.6541059367224
NM_198173	GRHL3	16	15	35998	2885	33113	2207.53333333333	180.3125	11.4776429809359
NM_178122	STPG1	8	7	56775	2605	54170	7738.57142857143	325.625	20.7946257197697
NM_013441	RCAN3	5	4	34125	2787	31338	7834.5	557.4	11.2443487621098
NM_001251985	RCAN3	2	1	22708	2184	20524	20524	1092	9.3974358974359
NM_001251983	RCAN3	4	3	34125	2532	31593	10531	633	12.4774881516588
NM_001251982	RCAN3	3	2	22708	2359	20349	10174.5	786.333333333333	8.62611275964392
NM_001251980	RCAN3	4	3	22708	2502	20206	6735.33333333333	625.5	8.07593924860112
NM_001251978	RCAN3	5	4	29428	2668	26760	6690	533.6	10.0299850074963
NM_001251984	RCAN3	4	3	34671	2391	32280	10760	597.75	13.5006273525721
NM_001251981	RCAN3	4	3	34125	2579	31546	10515.3333333333	644.75	12.2318728189221
NM_001251979	RCAN3	5	4	34671	2646	32025	8006.25	529.2	12.1031746031746
NM_001251977	RCAN3	5	4	34125	2754	31371	7842.75	550.8	11.3910675381264
NM_005839	SRRM1	17	16	30180	3951	26229	1639.3125	232.411764705882	6.63857251328777
NM_001031680	RUNX3	6	5	65501	4346	61155	12231	724.333333333333	14.0715600552232
NM_004350	RUNX3	5	4	30770	4275	26495	6623.75	855	6.19766081871345
NM_207170	SYF2	6	5	10248	1657	8591	1718.2	276.166666666667	5.18467109233555
NM_015484	SYF2	7	6	10248	1784	8464	1410.66666666667	254.857142857143	4.74439461883408
NM_001127691	RHD	7	6	57961	2556	55405	9234.16666666667	365.142857142857	21.6764475743349
NM_016124	RHD	10	9	57961	2847	55114	6123.77777777778	284.7	19.3586231120478
NM_014313	TMEM50A	7	6	24065	2309	21756	3626	329.857142857143	9.42226071892594
NM_001282867	RHD	10	9	57961	2843	55118	6124.22222222222	284.3	19.387266971509
NM_020317	C1orf63	5	4	5247	1470	3777	944.25	294	2.56938775510204
NM_001282871	RHD	9	8	57961	2862	55099	6887.375	318	19.2519217330538
NM_001282870	RHD	9	8	57961	2772	55189	6898.625	308	19.9094516594517
NM_001282869	RHD	8	7	57961	2691	55270	7895.71428571429	336.375	20.5388331475288
NM_001282868	RHD	8	7	57961	2637	55324	7903.42857142857	329.625	20.9799014031096
NM_001282872	RHD	10	9	57961	2943	55018	6113.11111111111	294.3	18.6945293917771
NM_015627	LDLRAP1	9	8	25303	2944	22359	2794.875	327.111111111111	7.59476902173913
NM_019557	MTFR1L	7	6	12751	2110	10641	1773.5	301.428571428571	5.04312796208531
NM_178422	PAQR7	2	1	9771	3025	6746	6746	1512.5	2.2300826446281
NM_020451	SEPN1	13	12	18048	4345	13703	1141.91666666667	334.230769230769	3.15373993095512
NM_001099627	MTFR1L	7	6	13038	1903	11135	1855.83333333333	271.857142857143	5.85128744088282
NM_001099626	MTFR1L	7	6	12116	2064	10052	1675.33333333333	294.857142857143	4.87015503875969
NM_001099625	MTFR1L	7	6	13038	2012	11026	1837.66666666667	287.428571428571	5.48011928429423
NM_024037	AUNIP	3	2	25454	2165	23289	11644.5	721.666666666667	10.7570438799076
NM_206926	SEPN1	12	11	18048	4242	13806	1255.09090909091	353.5	3.25459688826025
NM_001287490	AUNIP	4	3	27547	1396	26151	8717	349	18.7328080229226
NM_203399	STMN1	5	4	6763	1507	5256	1314	301.4	3.48772395487724
NM_203401	STMN1	5	4	6039	1719	4320	1080	343.8	2.5130890052356
NM_005563	STMN1	5	4	6388	1531	4857	1214.25	306.2	3.17243631613325
NM_000437	PAFAH2	11	10	38392	3592	34800	3480	326.545454545455	9.68819599109131
NM_032513	SLC30A2	7	6	8092	2333	5759	959.833333333333	333.285714285714	2.46849549935705
NM_032588	TRIM63	9	8	16331	1779	14552	1819	197.666666666667	8.17987633501967
NM_001004434	SLC30A2	8	7	8092	2481	5611	801.571428571429	310.125	2.26158806932688
NM_001243533	PDIK1L	4	3	13773	4348	9425	3141.66666666667	1087	2.16766329346826
NM_001243532	PDIK1L	3	2	14385	4273	10112	5056	1424.33333333333	2.36648724549497
NM_004455	EXTL1	11	10	14685	4025	10660	1066	365.909090909091	2.64844720496894
NM_152835	PDIK1L	3	2	13773	4156	9617	4808.5	1385.33333333333	2.31400384985563
NM_024869	FAM110D	2	1	3610	1526	2084	2084	763	1.36566186107471
NM_001281518	CEP85	7	6	9757	2629	7128	1188	375.571428571429	2.71129707112971
NM_001281517	CEP85	13	12	44887	4074	40813	3401.08333333333	313.384615384615	10.0179185076092
NM_022778	CEP85	14	13	44887	4228	40659	3127.61538461538	302	9.61660359508042
NM_198137	CATSPER4	10	9	11916	1429	10487	1165.22222222222	142.9	7.33869839048285
NM_015871	ZNF593	3	2	978	652	326	163	217.333333333333	0.5
NM_006314	CNKSR1	21	20	12396	2557	9839	491.95	121.761904761905	3.84786859601095
NM_183008	UBXN11	16	15	24424	1869	22555	1503.66666666667	116.8125	12.0679507758159
NM_001039775	AIM1L	20	19	32273	5265	27008	1421.47368421053	263.25	5.12972459639126
NM_145345	UBXN11	15	14	35985	1863	34122	2437.28571428571	124.2	18.3156199677939
NM_001803	CD52	2	1	2605	507	2098	2098	253.5	4.13806706114398
NM_001077262	UBXN11	11	10	24424	1379	23045	2304.5	125.363636363636	16.7113850616389
NM_001114759	ZNF683	6	5	11143	1659	9484	1896.8	276.5	5.7166968053044
NM_173574	ZNF683	6	5	11143	1656	9487	1897.4	276	5.72886473429952
NM_001243564	DHDDS	8	7	39024	3231	35793	5113.28571428571	403.875	11.0779944289694
NM_024887	DHDDS	9	8	39024	3337	35687	4460.875	370.777777777778	10.6943362301468
NM_205861	DHDDS	9	8	39024	3334	35690	4461.25	370.444444444444	10.7048590281944
NM_001243565	DHDDS	8	7	39024	3216	35808	5115.42857142857	402	11.134328358209
NM_005517	HMGN2	6	5	4233	1975	2258	451.6	329.166666666667	1.14329113924051
NM_001006665	RPS6KA1	21	20	29179	3133	26046	1302.3	149.190476190476	8.31343759974465
NM_006015	ARID1A	20	19	86081	8605	77476	4077.68421052632	430.25	9.00360255665311
NM_017837	PIGV	4	3	10442	2408	8034	2678	602	3.33637873754153
NM_139135	ARID1A	20	19	86081	7954	78127	4111.94736842105	397.7	9.82235353281368
NM_001202554	PIGV	4	3	10217	2734	7483	2494.33333333333	683.5	2.7370153621068
NM_022078	GPATCH3	7	6	9985	2136	7849	1308.16666666667	305.142857142857	3.67462546816479
NM_032283	ZDHHC18	8	7	29012	3147	25865	3695	393.375	8.21893867175087
NM_018066	GPN2	5	4	10998	1515	9483	2370.75	303	6.25940594059406
NM_006142	SFN	1	0	1316	1316	NA	NA	1316	NA
NM_021969	NR0B2	2	1	2594	1273	1321	1321	636.5	1.03770620581304
NM_052943	FAM46B	2	1	7824	2376	5448	5448	1188	2.29292929292929
NM_152365	C1orf172	4	3	10856	1807	9049	3016.33333333333	451.75	5.00774764803542
NM_001013642	TRNP1	2	1	7184	1951	5233	5233	975.5	2.68221424910302
NM_003047	SLC9A1	12	11	56323	4754	51569	4688.09090909091	396.166666666667	10.8474968447623
NM_015023	WDTC1	16	15	74119	4832	69287	4619.13333333333	302	14.3391970198675
NM_001276252	WDTC1	16	15	74119	4835	69284	4618.93333333333	302.1875	14.3296794208893
NM_032872	SYTL1	15	14	11942	1945	9997	714.071428571429	129.666666666667	5.13984575835476
NM_207397	CD164L2	5	4	4211	1544	2667	666.75	308.8	1.72733160621762
NM_001193308	SYTL1	15	14	11942	1981	9961	711.5	132.066666666667	5.02826855123675
NM_005281	GPR3	2	1	3171	2116	1055	1055	1058	0.498582230623819
NM_004672	MAP3K6	29	28	11669	4357	7312	261.142857142857	150.241379310345	1.67821895799862
NM_003665	FCN3	8	7	5716	1040	4676	668	130	4.49615384615385
NM_173452	FCN3	7	6	5716	1006	4710	785	143.714285714286	4.68190854870775
NM_001042747	FGR	13	12	13952	2498	11454	954.5	192.153846153846	4.58526821457166
NM_001042729	FGR	13	12	14307	2439	11868	989	187.615384615385	4.86592865928659
NM_002038	IFI6	5	4	6154	841	5313	1328.25	168.2	6.31747919143876
NM_022873	IFI6	5	4	6154	865	5289	1322.25	173	6.11445086705202
NM_022872	IFI6	5	4	6154	853	5301	1325.25	170.6	6.21453692848769
NM_005248	FGR	13	12	22928	2455	20473	1706.08333333333	188.846153846154	8.33930753564155
NM_014110	PPP1R8	7	6	20933	2384	18549	3091.5	340.571428571429	7.78062080536913
NM_152660	FAM76A	9	8	36935	3366	33569	4196.125	374	9.97296494355318
NM_002713	PPP1R8	6	5	20860	2564	18296	3659.2	427.333333333333	7.13572542901716
NM_001143915	FAM76A	7	6	36935	3124	33811	5635.16666666667	446.285714285714	10.8229833546735
NM_001143914	FAM76A	8	7	36935	3278	33657	4808.14285714286	409.75	10.2675411836486
NM_001143913	FAM76A	9	8	36935	3381	33554	4194.25	375.666666666667	9.92428275658089
NM_001143912	FAM76A	10	9	36935	3469	33466	3718.44444444444	346.9	9.64716056500432
NM_138558	PPP1R8	7	6	20860	2666	18194	3032.33333333333	380.857142857143	6.82445611402851
NM_177424	STX12	9	8	51271	3088	48183	6022.875	343.111111111111	15.6033031088083
NM_014474	SMPDL3B	8	7	24161	1881	22280	3182.85714285714	235.125	11.8447634237108
NM_018053	XKR8	3	2	8102	2161	5941	2970.5	720.333333333333	2.74919018972698
NM_001286076	RPA2	9	8	23274	1965	21309	2663.625	218.333333333333	10.8442748091603
NM_001039477	THEMIS2	4	3	14144	1244	12900	4300	311	10.3697749196141
NM_001105556	THEMIS2	6	5	14144	2730	11414	2282.8	455	4.18095238095238
NM_001286115	THEMIS2	6	5	14144	2142	12002	2400.4	357	5.6031746031746
NM_004848	THEMIS2	5	4	14144	1656	12488	3122	331.2	7.54106280193237
NM_002946	RPA2	9	8	23274	1814	21460	2682.5	201.555555555556	11.8302094818082
NM_001009568	SMPDL3B	7	6	21489	1601	19888	3314.66666666667	228.714285714286	12.422236102436
NM_001286113	THEMIS2	7	6	14144	2344	11800	1966.66666666667	334.857142857143	5.03412969283276
NM_001164721	PTAFR	3	2	46772	4194	42578	21289	1398	10.1521220791607
NM_178190	ATPIF1	3	2	2016	620	1396	698	206.666666666667	2.25161290322581
NM_000952	PTAFR	2	1	29780	4249	25531	25531	2124.5	6.00870793127795
NM_016311	ATPIF1	3	2	2016	544	1472	736	181.333333333333	2.70588235294118
NM_001164722	PTAFR	2	1	46772	4111	42661	42661	2055.5	10.3772804670397
NM_001164723	PTAFR	3	2	29780	4321	25459	12729.5	1440.33333333333	5.89192316593381
NM_014280	DNAJC8	9	8	32754	1773	30981	3872.625	197	17.4737732656514
NM_178191	ATPIF1	2	1	2016	1927	89	89	963.5	0.0461857810067462
NM_017638	MED18	3	2	6967	1872	5095	2547.5	624	2.72168803418803
NM_031459	SESN2	10	9	23041	3538	19503	2167	353.8	5.51243640474845
NM_001127350	MED18	3	2	6967	1816	5151	2575.5	605.333333333333	2.83645374449339
NM_023923	PHACTR4	13	12	62222	6207	56015	4667.91666666667	477.461538461538	9.02448848074754
NM_017846	TRNAU1AP	9	8	25530	1876	23654	2956.75	208.444444444444	12.6087420042644
NM_001269	RCC1	10	9	20965	2550	18415	2046.11111111111	255	7.22156862745098
NM_001048195	RCC1	11	10	20965	2602	18363	1836.3	236.545454545455	7.05726364335127
NM_001048194	RCC1	11	10	20965	2644	18321	1832.1	240.363636363636	6.92927382753404
NM_152304	RAB42	2	1	2378	1085	1293	1293	542.5	1.19170506912442
NM_001193532	RAB42	2	1	2083	1135	948	948	567.5	0.835242290748899
NM_016258	YTHDF2	5	4	33153	3065	30088	7522	613	9.81663947797716
NM_006582	GMEB1	10	9	46877	2704	44173	4908.11111111111	270.4	16.3361686390533
NM_024482	GMEB1	10	9	46877	2671	44206	4911.77777777778	267.1	16.5503556720329
NM_001172828	YTHDF2	4	3	32837	2723	30114	10038	680.75	11.0591259640103
NM_001173128	YTHDF2	6	5	33156	2832	30324	6064.8	472	10.7076271186441
NM_000911	OPRD1	3	2	51556	1777	49779	24889.5	592.333333333333	28.0129431626337
NM_001171868	TMEM200B	2	1	3078	2564	514	514	1282	0.200468018720749
NM_001003682	TMEM200B	2	1	4486	2480	2006	2006	1240	0.808870967741935
NM_016011	MECR	10	9	38303	2549	35754	3972.66666666667	254.9	14.0266771282856
NM_001024732	MECR	10	9	38303	2676	35627	3958.55555555556	267.6	13.3135276532138
NM_006762	LAPTM5	8	7	25370	2248	23122	3303.14285714286	281	10.2855871886121
NM_014654	SDC3	5	4	39169	5126	34043	8510.75	1025.2	6.64124073351541
NM_024522	NKAIN1	7	6	60144	2929	57215	9535.83333333333	418.428571428571	19.5339706384432
NM_001282566	ZCCHC17	7	6	67973	1659	66314	11052.3333333333	237	39.9722724532851
NM_001282574	ZCCHC17	7	6	67973	1496	66477	11079.5	213.714285714286	44.4364973262032
NM_001282573	ZCCHC17	7	6	67973	1465	66508	11084.6666666667	209.285714285714	45.39795221843
NM_001282572	ZCCHC17	6	5	67973	1394	66579	13315.8	232.333333333333	47.7611190817791
NM_001282571	ZCCHC17	7	6	67973	1541	66432	11072	220.142857142857	43.109669046074
NM_016505	ZCCHC17	8	7	67973	1643	66330	9475.71428571429	205.375	40.3712720632988
NM_004814	SNRNP40	10	9	37231	1634	35597	3955.22222222222	163.4	21.7851897184823
NM_001282569	ZCCHC17	9	8	67973	1714	66259	8282.375	190.444444444444	38.6575262543757
NM_004102	FABP3	4	3	7825	1101	6724	2241.33333333333	275.25	6.10717529518619
NM_001282568	ZCCHC17	8	7	67973	1781	66192	9456	222.625	37.1656372824256
NM_001282567	ZCCHC17	7	6	67973	1599	66374	11062.3333333333	228.428571428571	41.509693558474
NM_001282570	ZCCHC17	7	6	67973	1521	66452	11075.3333333333	217.285714285714	43.689677843524
NM_001199039	SERINC2	11	10	20869	2821	18048	1804.8	256.454545454545	6.39773130095711
NM_001199038	SERINC2	11	10	25117	2160	22957	2295.7	196.363636363636	10.6282407407407
NM_001199037	SERINC2	10	9	24508	2082	22426	2491.77777777778	208.2	10.7713736791547
NM_018565	SERINC2	10	9	20869	2072	18797	2088.55555555556	207.2	9.0719111969112
NM_178865	SERINC2	10	9	21566	2009	19557	2173	200.9	9.73469387755102
NM_001204415	TINAGL1	11	10	9543	1856	7687	768.7	168.727272727273	4.1417025862069
NM_001204414	TINAGL1	11	10	11203	2155	9048	904.8	195.909090909091	4.19860788863109
NM_012392	PEF1	5	4	15377	1984	13393	3348.25	396.8	6.75050403225806
NM_001525	HCRTR1	9	8	9620	2010	7610	951.25	223.333333333333	3.78606965174129
NM_022164	TINAGL1	12	11	11203	2249	8954	814	187.416666666667	3.98132503334815
NM_001856	COL16A1	71	70	51922	5655	46267	660.957142857143	79.6478873239437	8.1816091954023
NM_001703	BAI2	33	32	36932	5448	31484	983.875	165.090909090909	5.77900146842878
NM_144569	SPOCD1	16	15	25631	3978	21653	1443.53333333333	248.625	5.44318753142283
NM_001281988	SPOCD1	15	14	25631	2516	23115	1651.07142857143	167.733333333333	9.18720190779014
NM_001281987	SPOCD1	16	15	25631	3939	21692	1446.13333333333	246.1875	5.50698146737751
NM_018056	TMEM39B	9	8	29966	1827	28139	3517.375	203	15.4017515051998
NM_001160042	IQCC	5	4	3054	2298	756	189	459.6	0.328981723237598
NM_001099434	DCDC2B	9	8	7104	1358	5746	718.25	150.888888888889	4.23122238586156
NM_032648	FAM167B	2	1	1645	958	687	687	479	0.717118997912317
NM_024296	CCDC28B	6	5	4791	883	3908	781.6	147.166666666667	4.42582106455266
NM_018134	IQCC	5	4	3054	2058	996	249	411.6	0.483965014577259
NM_001042771	LCK	13	12	12056	2113	9943	828.583333333333	162.538461538462	4.70563180312352
NM_019118	TMEM234	5	4	6130	1087	5043	1260.75	217.4	4.639374425023
NM_005356	LCK	13	12	34928	2130	32798	2733.16666666667	163.846153846154	15.3981220657277
NM_003757	EIF3I	11	10	9236	1469	7767	776.7	133.545454545455	5.28727025187202
NM_175852	TXLNA	11	10	18543	4807	13736	1373.6	437	2.85749947992511
NM_023009	MARCKSL1	2	1	2412	1564	848	848	782	0.542199488491049
NM_052841	TSSK3	2	1	2064	1317	747	747	658.5	0.567198177676538
NM_001143890	BSDC1	9	8	29359	2582	26777	3347.125	286.888888888889	10.370642912471
NM_001143888	BSDC1	11	10	29359	2920	26439	2643.9	265.454545454545	9.05445205479452
NM_001143889	BSDC1	10	9	29359	2700	26659	2962.11111111111	270	9.8737037037037
NM_018045	BSDC1	11	10	29359	2869	26490	2649	260.818181818182	9.23318229348205
NM_001167676	FAM229A	3	2	975	702	273	136.5	234	0.388888888888889
NM_001145720	ZBTB8B	4	3	22803	4022	18781	6260.33333333333	1005.5	4.66956737941323
NM_005610	RBBP4	12	11	35065	7955	27110	2464.54545454545	662.916666666667	3.40791954745443
NM_001135256	RBBP4	12	11	34855	7855	27000	2454.54545454545	654.583333333333	3.4373010821133
NM_001135255	RBBP4	12	11	35065	7952	27113	2464.81818181818	662.666666666667	3.40958249496982
NM_178547	ZBTB8OS	7	6	28880	722	28158	4693	103.142857142857	39
NM_020888	KIAA1522	7	6	33061	5419	27642	4607	774.142857142857	5.10094113305038
NM_001198973	KIAA1522	5	4	9338	2656	6682	1670.5	531.2	2.51581325301205
NM_001198972	KIAA1522	7	6	9338	5334	4004	667.333333333333	762	0.750656167979003
NM_003680	YARS	13	12	42795	3130	39665	3305.41666666667	240.769230769231	12.6725239616613
NM_002143	HPCA	4	3	8151	1410	6741	2247	352.5	4.78085106382979
NM_001171940	FNDC5	6	5	8547	2089	6458	1291.6	348.166666666667	3.09143130684538
NM_033504	TMEM54	6	5	6759	999	5760	1152	166.5	5.76576576576577
NM_001171941	FNDC5	5	4	10226	3035	7191	1797.75	607	2.36935749588138
NM_153756	FNDC5	6	5	8547	2738	5809	1161.8	456.333333333333	2.12162162162162
NM_013411	AK2	7	6	28973	3678	25295	4215.83333333333	525.428571428571	6.8773790103317
NM_001199199	AK2	7	6	28973	3654	25319	4219.83333333333	522	6.92911877394636
NM_001625	AK2	6	5	25688	2765	22923	4584.6	460.833333333333	8.29041591320072
NM_018207	TRIM62	5	4	36670	3846	32824	8206	769.2	8.53458138325533
NM_001080438	A3GALT2	5	4	14334	1028	13306	3326.5	205.6	12.943579766537
NM_152493	ZNF362	9	8	44148	3115	41033	5129.125	346.111111111111	13.1727126805778
NM_004427	PHC2	7	6	26277	2573	23704	3950.66666666667	367.571428571429	9.21259230470268
NM_145205	HMGB4	2	1	4318	2345	1973	1973	1172.5	0.84136460554371
NM_001134734	C1orf94	7	6	42180	3011	39169	6528.16666666667	430.142857142857	13.0086350049817
NM_032884	C1orf94	7	6	52249	2142	50107	8351.16666666667	306	23.3926237161531
NM_024009	GJB3	2	1	5177	2219	2958	2958	1109.5	1.33303289770167
NM_001005752	GJB3	2	1	4058	1764	2294	2294	882	1.30045351473923
NM_153212	GJB4	2	1	3985	2842	1143	1143	1421	0.402181562280084
NM_005268	GJB5	2	1	3467	1357	2110	2110	678.5	1.55490051584377
NM_001164825	SMIM12	2	1	9377	5906	3471	3471	2953	0.587707416186929
NM_001080418	DLGAP3	10	9	39949	3597	36352	4039.11111111111	359.7	10.1061996107868
NM_002060	GJA4	2	1	2751	1624	1127	1127	812	0.693965517241379
NM_138428	SMIM12	2	1	9456	5763	3693	3693	2881.5	0.640812077043207
NM_001164824	SMIM12	3	2	8685	6014	2671	1335.5	2004.66666666667	0.444130362487529
NM_007167	ZMYM6	16	15	45804	5160	40644	2709.6	322.5	7.87674418604651
NM_001195156	ZMYM6NB	3	2	3823	928	2895	1447.5	309.333333333333	3.11961206896552
NM_024772	ZMYM1	10	9	36497	4192	32305	3589.44444444444	419.2	7.70634541984733
NM_001289088	ZMYM1	11	10	56074	4479	51595	5159.5	407.181818181818	11.5193123465059
NM_001289089	ZMYM1	10	9	36497	4135	32362	3595.77777777778	413.5	7.82636033857316
NM_001289090	ZMYM1	11	10	36497	4241	32256	3225.6	385.545454545455	7.60575336005659
NM_001289091	ZMYM1	11	10	36497	4311	32186	3218.6	391.909090909091	7.46601716539086
NM_014284	NCDN	7	6	8989	3712	5277	879.5	530.285714285714	1.42160560344828
NM_001014841	NCDN	7	6	8989	3372	5617	936.166666666667	481.714285714286	1.66577698695136
NM_001014839	NCDN	8	7	8989	3441	5548	792.571428571429	430.125	1.61232199941877
NM_001199779	PSMB2	6	5	42011	4381	37630	7526	730.166666666667	8.5893631590961
NM_001199780	PSMB2	5	4	31997	4224	27773	6943.25	844.8	6.57504734848485
NM_002794	PSMB2	6	5	42304	4749	37555	7511	791.5	7.90798062750053
NM_001190481	CLSPN	24	23	37840	8316	29524	1283.65217391304	346.5	3.55026455026455
NM_152374	C1orf216	2	1	5315	2936	2379	2379	1468	0.810286103542234
NM_022111	CLSPN	25	24	37840	8509	29331	1222.125	340.36	3.44705605829122
NM_012199	AGO1	19	18	41091	7497	33594	1866.33333333333	394.578947368421	4.48099239695878
NM_005202	COL8A2	2	1	5008	4447	561	561	2223.5	0.126152462334158
NM_014466	TEKT2	10	9	4202	1519	2683	298.111111111111	151.9	1.76629361421988
NM_017825	ADPRHL2	6	5	5082	1697	3385	677	282.833333333333	1.99469652327637
NM_018067	MAP7D1	17	16	24887	3588	21299	1331.1875	211.058823529412	5.93617614269788
NM_014408	TRAPPC3	5	4	12947	1318	11629	2907.25	263.6	8.82321699544765
NM_001270897	TRAPPC3	3	2	12947	1118	11829	5914.5	372.666666666667	10.5805008944544
NM_001270896	TRAPPC3	5	4	12947	1563	11384	2846	312.6	7.28342930262316
NM_001270894	TRAPPC3	5	4	12947	1342	11605	2901.25	268.4	8.64754098360656
NM_001270895	TRAPPC3	5	4	19486	1311	18175	4543.75	262.2	13.8634630053394
NM_001286366	MAP7D1	18	17	24887	3490	21397	1258.64705882353	193.888888888889	6.13094555873926
NM_001286365	MAP7D1	16	15	24887	3473	21414	1427.6	217.0625	6.16585084940973
NM_024676	SH3D21	13	12	14242	2338	11904	992	179.846153846154	5.09153122326775
NM_018166	EVA1B	3	2	2125	1057	1068	534	352.333333333333	1.01040681173131
NM_001162530	SH3D21	16	15	14956	2535	12421	828.066666666667	158.4375	4.89980276134122
NM_031280	MRPS15	8	7	8680	973	7707	1101	121.625	7.92086330935252
NM_206837	OSCP1	5	4	22187	813	21374	5343.5	162.6	26.290282902829
NM_032881	LSM10	2	1	4464	852	3612	3612	426	4.23943661971831
NM_000760	CSF3R	17	16	17273	3426	13847	865.4375	201.529411764706	4.04173963806188
NM_145047	OSCP1	10	9	32581	1499	31082	3453.55555555556	149.9	20.7351567711808
NM_172313	CSF3R	18	17	17273	3007	14266	839.176470588235	167.055555555556	4.74426338543399
NM_156039	CSF3R	17	16	17273	3507	13766	860.375	206.294117647059	3.92529227259766
NM_025079	ZC3H12A	6	5	9861	2722	7139	1427.8	453.666666666667	2.62270389419544
NM_022756	MEAF6	8	7	24861	4826	20035	2862.14285714286	603.25	4.15147119767924
NM_001270876	MEAF6	6	5	24861	4467	20394	4078.8	744.5	4.56548018804567
NM_001270875	MEAF6	7	6	24861	4795	20066	3344.33333333333	685	4.18477580813347
NM_001038633	RSPO1	9	8	23646	3098	20548	2568.5	344.222222222222	6.63266623628147
NM_003462	DNALI1	6	5	9940	2655	7285	1457	442.5	2.74387947269303
NM_013285	GNL2	16	15	29175	2418	26757	1783.8	151.125	11.0657568238213
NM_001242909	RSPO1	8	7	23646	2597	21049	3007	324.625	8.10512129380054
NM_001242908	RSPO1	8	7	23646	2918	20728	2961.14285714286	364.75	7.10349554489376
NM_001242910	RSPO1	7	6	23646	2728	20918	3486.33333333333	389.714285714286	7.66788856304985
NM_001113482	MANEAL	4	3	7506	2862	4644	1548	715.5	1.62264150943396
NM_001256875	CDCA8	10	9	17320	2496	14824	1647.11111111111	249.6	5.93910256410256
NM_152496	MANEAL	2	1	6120	2401	3719	3719	1200.5	1.54893794252395
NM_001031740	MANEAL	4	3	7506	2585	4921	1640.33333333333	646.25	1.9036750483559
NM_017850	C1orf109	5	4	8952	2360	6592	1648	472	2.79322033898305
NM_018101	CDCA8	11	10	17320	2400	14920	1492	218.181818181818	6.21666666666667
NM_173641	EPHA10	3	2	4881	2071	2810	1405	690.333333333333	1.35683244809271
NM_001099439	EPHA10	17	16	49180	5528	43652	2728.25	325.176470588235	7.89652677279305
NM_198446	C1orf122	3	2	1655	1321	334	167	440.333333333333	0.252838758516276
NM_005955	MTF1	11	10	50055	7983	42072	4207.2	725.727272727273	5.27019917324314
NM_001142726	C1orf122	3	2	1655	1188	467	233.5	396	0.393097643097643
NM_006802	SF3A3	17	16	33111	2853	30258	1891.125	167.823529411765	10.6056782334385
NM_001243878	FHL3	5	4	8747	1486	7261	1815.25	297.2	4.88627187079408
NM_002699	POU3F1	1	0	2929	2929	NA	NA	2929	NA
NM_016037	UTP11L	8	7	12115	2058	10057	1436.71428571429	257.25	4.88678328474247
NM_004468	FHL3	6	5	8747	1663	7084	1416.8	277.166666666667	4.25977149729405
NM_012333	MYCBP	5	4	10890	2570	8320	2080	514	3.23735408560311
NM_017821	RHBDL2	8	7	55979	1845	54134	7733.42857142857	230.625	29.3409214092141
NM_030772	GJA9	2	1	7561	2324	5237	5237	1162	2.25344234079174
NM_001184979	NDUFS5	3	2	8343	570	7773	3886.5	190	13.6368421052632
NM_024595	AKIRIN1	5	4	14823	2731	12092	3023	546.2	4.42768216770414
NM_001136275	AKIRIN1	4	3	14823	2595	12228	4076	648.75	4.7121387283237
NM_004552	NDUFS5	3	2	8343	574	7769	3884.5	191.333333333333	13.5348432055749
NM_015038	KIAA0754	1	0	6980	6980	NA	NA	6980	NA
NM_014571	HEYL	5	4	16247	4119	12128	3032	823.8	2.94440398154892
NM_001135653	PABPC4	16	15	16038	3220	12818	854.533333333333	201.25	3.98074534161491
NM_001135654	PABPC4	15	14	16038	3132	12906	921.857142857143	208.8	4.12068965517241
NM_003819	PABPC4	16	15	16038	3172	12866	857.733333333333	198.25	4.05611601513241
NM_016257	HPCAL4	4	3	13064	4881	8183	2727.66666666667	1220.25	1.67650071706617
NM_001282397	HPCAL4	3	2	12839	4439	8400	4200	1479.66666666667	1.89231808965983
NM_006112	PPIE	10	9	17926	4386	13540	1504.44444444444	438.6	3.08709530323757
NM_022120	OXCT2	1	0	1825	1825	NA	NA	1825	NA
NM_001195007	PPIE	11	10	25071	1265	23806	2380.6	115	18.8189723320158
NM_001282396	HPCAL4	5	4	12839	4763	8076	2019	952.6	1.69557001889565
NM_032526	NT5C1A	6	5	12919	1113	11806	2361.2	185.5	10.607367475292
NM_203456	PPIE	10	9	25071	1129	23942	2660.22222222222	112.9	21.2063773250664
NM_017646	TRIT1	11	10	42473	2139	40334	4033.4	194.454545454545	18.8564749883123
NM_005376	MYCL	2	1	2405	2042	363	363	1021	0.177766895200784
NM_001033082	MYCL	3	2	6593	3263	3330	1665	1087.66666666667	1.02053325160895
NM_001033081	MYCL	2	1	6593	3626	2967	2967	1813	0.818257032542747
NM_032793	MFSD2A	14	13	14858	2188	12670	974.615384615385	156.285714285714	5.79067641681901
NM_001136493	MFSD2A	14	13	14858	2227	12631	971.615384615385	159.071428571429	5.67175572519084
NM_001287808	MFSD2A	12	11	14858	1926	12932	1175.63636363636	160.5	6.71443406022845
NM_001287809	MFSD2A	14	13	14858	2071	12787	983.615384615385	147.928571428571	6.1743119266055
NM_001105530	CAP1	13	12	32068	2768	29300	2441.66666666667	212.923076923077	10.5852601156069
NM_006367	CAP1	13	12	32068	2786	29282	2440.16666666667	214.307692307692	10.5104091888011
NM_001142604	PPT1	6	5	24762	2201	22561	4512.2	366.833333333333	10.2503407542026
NM_000310	PPT1	9	8	24762	2513	22249	2781.125	279.222222222222	8.85356148030243
NM_005857	ZMPSTE24	10	9	36136	3175	32961	3662.33333333333	317.5	10.3814173228346
NM_001008740	TMCO2	2	1	3794	743	3051	3051	371.5	4.10632570659489
NM_022733	SMAP2	10	9	49622	2940	46682	5186.88888888889	294	15.878231292517
NM_001198980	SMAP2	10	9	26528	2513	24015	2668.33333333333	251.3	9.55630720254676
NM_001198979	SMAP2	10	9	29983	2582	27401	3044.55555555556	258.2	10.6123160340821
NM_001198978	SMAP2	10	9	48695	2498	46197	5133	249.8	18.4935948759007
NM_001852	COL9A2	32	31	16778	2863	13915	448.870967741935	89.46875	4.86028641285365
NM_022774	EXO5	3	2	7783	2206	5577	2788.5	735.333333333333	2.52810516772439
NM_198494	ZFP69	6	5	18715	2165	16550	3310	360.833333333333	7.64434180138568
NM_023070	ZFP69B	5	4	13055	2036	11019	2754.75	407.2	5.41208251473477
NM_152373	ZNF684	5	4	16610	2102	14508	3627	420.4	6.90199809705043
NM_014747	RIMS3	8	7	44974	7237	37737	5391	904.625	5.21445350283267
NM_001142589	NFYC	9	8	80035	1984	78051	9756.375	220.444444444444	39.3402217741936
NM_001142587	NFYC	10	9	80035	2096	77939	8659.88888888889	209.6	37.1846374045802
NM_014223	NFYC	10	9	80035	2099	77936	8659.55555555555	209.9	37.1300619342544
NM_001142588	NFYC	11	10	80035	2157	77878	7787.8	196.090909090909	36.1047751506722
NM_001142590	NFYC	15	14	79597	2379	77218	5515.57142857143	158.6	32.4581757040773
NM_133467	CITED4	1	0	1292	1292	NA	NA	1292	NA
NM_001168247	SLFNL1	6	5	6130	2123	4007	801.4	353.833333333333	1.88742345737164
NM_144990	SLFNL1	5	4	6160	1998	4162	1040.5	399.6	2.08308308308308
NM_001905	CTPS1	19	18	33230	3218	30012	1667.33333333333	169.368421052632	9.32628962088254
NM_001956	EDN2	5	4	5900	1248	4652	1163	249.6	3.7275641025641
NM_007102	GUCA2B	3	2	2405	600	1805	902.5	200	3.00833333333333
NM_033553	GUCA2A	3	2	2035	578	1457	728.5	192.666666666667	2.52076124567474
NM_024664	PPCS	3	2	4738	2315	2423	1211.5	771.666666666667	1.04665226781857
NM_032257	ZMYND12	8	7	25939	1782	24157	3451	222.75	13.5561167227834
NM_001146192	ZMYND12	7	6	25939	1609	24330	4055	229.857142857143	15.1211932877564
NM_001287509	PPCS	3	2	4738	1825	2913	1456.5	608.333333333333	1.59616438356164
NM_001077447	PPCS	3	2	4738	1870	2868	1434	623.333333333333	1.53368983957219
NM_001287506	PPCS	3	2	4891	1894	2997	1498.5	631.333333333333	1.58236536430834
NM_001287508	PPCS	3	2	4738	1966	2772	1386	655.333333333333	1.40996948118006
NM_001287510	PPCS	2	1	4738	2487	2251	2251	1243.5	0.905106554081222
NM_001287511	PPCS	3	2	16886	944	15942	7971	314.666666666667	16.8877118644068
NM_001287507	PPCS	3	2	4891	2111	2780	1390	703.666666666667	1.31691141639034
NM_001080850	CCDC30	16	15	119777	3114	116663	7777.53333333333	194.625	37.4640333975594
NM_001146289	LEPRE1	15	14	20751	2720	18031	1287.92857142857	181.333333333333	6.62904411764706
NM_001185117	CLDN19	3	2	7163	3520	3643	1821.5	1173.33333333333	1.03494318181818
NM_024097	C1orf50	5	4	8499	1020	7479	1869.75	204	7.33235294117647
NM_001123395	CLDN19	4	3	7163	3606	3557	1185.66666666667	901.5	0.986411536328342
NM_006347	PPIH	10	9	18383	810	17573	1952.55555555556	81	21.6950617283951
NM_001243246	LEPRE1	14	13	20751	3119	17632	1356.30769230769	222.785714285714	5.6530939403655
NM_022356	LEPRE1	15	14	20751	2701	18050	1289.28571428571	180.066666666667	6.68271010736764
NM_004559	YBX1	8	7	19956	1554	18402	2628.85714285714	194.25	11.8416988416988
NM_148960	CLDN19	5	4	7163	2864	4299	1074.75	572.8	1.50104748603352
NM_015911	ZNF691	2	1	5904	1613	4291	4291	806.5	2.66026038437694
NM_199342	CCDC23	3	2	10338	801	9537	4768.5	267	11.9063670411985
NM_001017922	ERMAP	12	11	27886	3467	24419	2219.90909090909	288.916666666667	7.04326507066628
NM_018538	ERMAP	11	10	19413	3362	16051	1605.1	305.636363636364	4.77424152290303
NM_001242739	ZNF691	4	3	5904	1916	3988	1329.33333333333	479	2.08141962421712
NM_006516	SLC2A1	10	9	33803	3680	30123	3347	368	8.18559782608696
NM_001159936	EBNA1BP2	10	9	8398	1514	6884	764.888888888889	151.4	4.54689564068692
NM_006824	EBNA1BP2	9	8	8143	1396	6747	843.375	155.111111111111	4.83309455587393
NM_001101376	FAM183A	4	3	8475	521	7954	2651.33333333333	130.25	15.2667946257198
NM_001164829	C1orf210	3	2	3733	1407	2326	1163	469	1.65316275764037
NM_144626	TMEM125	4	3	4010	1790	2220	740	447.5	1.24022346368715
NM_182517	C1orf210	3	2	3695	1478	2217	1108.5	492.666666666667	1.5
NM_001256402	ELOVL1	7	6	4679	1349	3330	555	192.714285714286	2.46849518161601
NM_201542	MED8	7	6	5906	1996	3910	651.666666666667	285.142857142857	1.95891783567134
NM_001256399	ELOVL1	8	7	4343	1634	2709	387	204.25	1.65789473684211
NM_001256401	ELOVL1	7	6	4679	1459	3220	536.666666666667	208.428571428571	2.20699108978753
NM_001255	CDC20	11	10	4249	1685	2564	256.4	153.181818181818	1.52166172106825
NM_001001653	MED8	7	6	5906	2039	3867	644.5	291.285714285714	1.89651790093183
NM_022821	ELOVL1	8	7	4679	1541	3138	448.285714285714	192.625	2.03634003893576
NM_052877	MED8	8	7	5906	1504	4402	628.857142857143	188	2.92686170212766
NM_005373	MPL	12	11	16662	3657	13005	1182.27272727273	304.75	3.55619360131255
NM_031207	HYI	8	7	2988	1255	1733	247.571428571429	156.875	1.3808764940239
NM_001243526	HYI	9	8	2988	1331	1657	207.125	147.888888888889	1.24492862509391
NM_001190880	HYI	8	7	2988	1273	1715	245	159.125	1.34721131186174
NM_014663	KDM4A	22	21	55394	4531	50863	2422.04761904762	205.954545454545	11.2255572721254
NM_001136215	ARTN	4	3	3922	1799	2123	707.666666666667	449.75	1.18010005558644
NM_057091	ARTN	5	4	3922	1925	1997	499.25	385	1.0374025974026
NM_057090	ARTN	5	4	3922	1949	1973	493.25	389.8	1.01231400718317
NM_006934	SLC6A9	13	12	20859	3241	17618	1468.16666666667	249.307692307692	5.43597655044739
NM_201649	SLC6A9	14	13	20859	3404	17455	1342.69230769231	243.142857142857	5.12779083431257
NM_001024845	SLC6A9	14	13	35011	3250	31761	2443.15384615385	232.142857142857	9.77261538461538
NM_001039589	DPH2	5	4	3392	1818	1574	393.5	363.6	0.865786578657866
NM_001005417	B4GALT2	7	6	10668	2011	8657	1442.83333333333	287.285714285714	4.30482347091
NM_152499	CCDC24	9	8	4920	1470	3450	431.25	163.333333333333	2.3469387755102
NM_030587	B4GALT2	7	6	11237	2012	9225	1537.5	287.428571428571	4.58499005964215
NM_001384	DPH2	6	5	3392	2503	889	177.8	417.166666666667	0.35517379145026
NM_001039457	ATP6V0B	7	6	3372	980	2392	398.666666666667	140	2.44081632653061
NM_004047	ATP6V0B	8	7	3372	1030	2342	334.571428571429	128.75	2.27378640776699
NM_003780	B4GALT2	7	6	11971	2211	9760	1626.66666666667	315.857142857143	4.41429217548621
NM_001261380	SLC6A9	13	12	20859	3196	17663	1471.91666666667	245.846153846154	5.52659574468085
NM_001034023	DMAP1	11	10	7228	1596	5632	563.2	145.090909090909	3.52882205513784
NM_001034024	DMAP1	11	10	7228	1556	5672	567.2	141.454545454545	3.6452442159383
NM_019100	DMAP1	10	9	7228	1776	5452	605.777777777778	177.6	3.06981981981982
NM_173484	KLF17	4	3	16289	3132	13157	4385.66666666667	783	4.20083014048531
NM_024587	TMEM53	3	2	20600	1603	18997	9498.5	534.333333333333	11.8509045539613
NM_001145636	C1orf228	12	11	50871	1697	49174	4470.36363636364	141.416666666667	28.9770182675309
NM_001136537	BTBD19	8	7	5649	1580	4069	581.285714285714	197.5	2.5753164556962
NM_001013632	TCTEX1D4	2	1	1373	1266	107	107	633	0.0845181674565561
NM_001012	RPS8	6	5	3168	711	2457	491.4	118.5	3.45569620253165
NM_001166292	PTCH2	23	22	23102	4321	18781	853.681818181818	187.869565217391	4.34644758157834
NM_004073	PLK3	15	14	5633	2373	3260	232.857142857143	158.2	1.37378845343447
NM_003738	PTCH2	22	21	20680	3795	16885	804.047619047619	172.5	4.44927536231884
NM_153274	BEST4	9	8	4171	2105	2066	258.25	233.888888888889	0.981472684085511
NM_024602	HECTD3	21	20	8809	3649	5160	258	173.761904761905	1.41408605097287
NM_000374	UROD	10	9	3538	1418	2120	235.555555555556	141.8	1.4950634696756
[truncated: 35,560 more rows]
