# Supplementary material for: Long genes and genes with multiple splice variants are enriched in pathways linked to cancer and other multigenic diseases
Source: BMC Genomics. 2016 Mar 12;17:225. doi: 10.1186/s12864-016-2582-9 (PMC4788956; doi:10.1186/s12864-016-2582-9)
Supplement: Additional file 3: — All the KEGG pathway and GO term analyses data used in this work. KEGG pathways and GO terms significantly enriched in the top genes by the transcript length, top genes by summed exon length, genes with greater than 3 transcript variants, and KEGG pathways significantly enriched in ASD-associated genes are presented. The data include the full list of the hit gene names. The file is in the Excel XLSX format. (XLSX 99 kb) [file 12864_2016_2582_MOESM3_ESM.xlsx]

## Sheet: KEGG_ASD_genes
KEGG pathway enrichment analysis for the 49 genes significantly associated (FDR<0.05) with autism spectrum disorder (ASD)
The source data is taken from King et al. [PMID 23995680], as compiled from
SFARIgene dataset, Sanders et al. [PMID 22495306], O'Roak et al. [PMID 22495309],
Neale et al. [PMID 22495311] and Iossifov et al. [PMID 22542183].
KEGG pathway	Count	pEASE	Genes
hsa04514:Cell adhesion molecules (CAMs)	5	0.00184225	PTPRM, NRXN3, NLGN1, CNTNAP2, NRXN1
hsa04080:Neuroactive ligand-receptor interaction	6	0.0032539	GRM5, GRIK2, GABRB1, GRM7, GRID2, GRID1
hsa04720:Long-term potentiation	3	0.0314188	GRM5, PLCB1, CACNA1C
hsa04730:Long-term depression	3	0.032277	GRM5, GRID2, PLCB1
hsa04020:Calcium signaling pathway	4	0.0342793	GRM5, ERBB4, PLCB1, CACNA1C

## Sheet: KEGG_topTL_topEL
A: KEGG pathway enrichment analysis for the top genes by transcript length
KEGG pathway	Count	pEASE	Genes
hsa04020:Calcium signaling pathway	27	5.60956e-09	ADCY2, ERBB4, PLCB4, PDE1C, PDE1A, CAMK2D, PPP3CA, PLCB1, PRKCA, SLC8A1, GRIN2A, GRM1, ITPR1, ITPR2, PRKCB, GRM5, PLCE1, GNAQ, CHRM3, RYR3, RYR2, CACNA1E, CACNA1C, HTR2C, CACNA1D, MYLK, CACNA1A
hsa04360:Axon guidance	23	6.09149e-09	DCC, NTNG1, LRRC4C, SLIT2, EPHB1, EPHA3, SLIT3, EPHA5, SEMA5A, PAK7, PTK2, EPHA6, SEMA6D, ROBO1, PAK3, GSK3B, SEMA3E, ROBO2, UNC5D, EFNA5, PPP3CA, UNC5C, SRGAP1
hsa04720:Long-term potentiation	16	5.18332e-08	PRKCA, GRIN2A, GRM1, ITPR1, ITPR2, PRKCB, GRM5, PLCB4, GNAQ, GRIN2B, GRIA1, RPS6KA2, CAMK2D, PPP3CA, CACNA1C, PLCB1
hsa04730:Long-term depression	16	6.38892e-08	PRKCA, GRIA3, PRKG1, GRM1, ITPR1, PRKCB, ITPR2, GRM5, IGF1R, PLCB4, GNAQ, GRIA1, GRID2, GUCY1A2, PLCB1, CACNA1A
hsa04270:Vascular smooth muscle contraction	16	3.76347e-05	PRKCA, KCNMA1, ADCY2, PRKG1, PRKCE, ITPR1, PRKCB, KCNMB2, ITPR2, PLCB4, GNAQ, GUCY1A2, CACNA1C, PLCB1, CACNA1D, MYLK
hsa05412:Arrhythmogenic right ventricular cardiomyopathy (ARVC)	13	4.46158e-05	LAMA2, ITGA9, SLC8A1, CACNA2D1, DMD, RYR2, SGCD, CACNB2, CACNA2D3, CACNA1C, CACNA1D, CTNNA3, CTNNA2
hsa05410:Hypertrophic cardiomyopathy (HCM)	13	0.000137173	LAMA2, ITGA9, SLC8A1, CACNA2D1, DMD, PRKAG2, RYR2, CACNB2, SGCD, CACNA2D3, TTN, CACNA1C, CACNA1D
hsa04070:Phosphatidylinositol signaling system	12	0.000163394	PRKCA, PLCE1, PIK3C2G, PLCB4, DGKB, PIP5K1B, INPP4B, DGKI, PLCB1, ITPR1, PRKCB, ITPR2
hsa04540:Gap junction	13	0.000214551	PRKCA, ADCY2, PRKG1, GRM1, ITPR1, PRKCB, ITPR2, GRM5, PLCB4, GNAQ, GUCY1A2, PLCB1, HTR2C
hsa05414:Dilated cardiomyopathy	13	0.00029464	LAMA2, ITGA9, SLC8A1, CACNA2D1, ADCY2, DMD, RYR2, CACNB2, SGCD, CACNA2D3, TTN, CACNA1C, CACNA1D
hsa04080:Neuroactive ligand-receptor interaction	23	0.000590047	GABRG3, PARD3, GRIK1, THRB, GRIK2, GABRA3, GABRB1, GRIK4, GRIN2A, GRIA3, GABBR2, GRIA4, GRM1, GRM5, CHRM3, GRIN2B, GRM8, GRIA1, GRM7, GRID2, HTR2C, GRID1, GHR
hsa04012:ErbB signaling pathway	12	0.000689738	PRKCA, PAK7, PTK2, NRG3, ERBB4, PAK3, GSK3B, CAMK2D, MAPK10, NRG1, AKT3, PRKCB
hsa04912:GnRH signaling pathway	12	0.00186857	PRKCA, ADCY2, PLCB4, GNAQ, CAMK2D, MAPK10, PLCB1, CACNA1C, CACNA1D, ITPR1, PRKCB, ITPR2
hsa04514:Cell adhesion molecules (CAMs)	14	0.00246361	NRCAM, NCAM1, NCAM2, ITGA9, PTPRM, CADM1, NRXN3, NLGN4X, NLGN1, CNTN1, CNTNAP2, NRXN1, CDH4, NEGR1
hsa04530:Tight junction	14	0.00281582	PRKCA, MAGI3, INADL, PARD3, MAGI2, MAGI1, EXOC4, CASK, PPP2R2B, PRKCE, AKT3, CTNNA3, PRKCB, CTNNA2
hsa00230:Purine metabolism	15	0.00337513	FHIT, ADCY2, POLA1, PDE11A, AK5, PDE4D, PDE10A, PDE3A, PDE7B, PDE1C, ADK, PDE4B, PRIM2, PDE1A, GUCY1A2
hsa04010:MAPK signaling pathway	21	0.0053367	PRKCA, CACNA2D1, FGF14, NF1, PTPRR, CACNB2, FGF13, FGF12, MAPK10, CACNA2D3, MECOM, STK3, PRKCB, RPS6KA2, NTRK2, CACNA1E, PPP3CA, CACNA1C, CACNA1D, CACNA1A, AKT3
hsa04510:Focal adhesion	17	0.00702534	PRKCA, VAV3, MAPK10, COL4A6, PRKCB, LAMA2, PAK7, ITGA9, IGF1R, PTK2, DOCK1, PAK3, GSK3B, TNR, RELN, AKT3, MYLK
hsa00532:Chondroitin sulfate biosynthesis	5	0.0107746	CSGALNACT1, CHSY3, XYLT1, UST, CHST11
hsa04810:Regulation of actin cytoskeleton	17	0.0130124	VAV3, FGF14, DIAPH2, DIAPH3, SSH2, PIP5K1B, IQGAP2, FGF13, FGF12, PAK7, ITGA9, PTK2, DOCK1, CHRM3, PAK3, TIAM1, MYLK
hsa04666:Fc gamma R-mediated phagocytosis	10	0.0141709	PRKCA, DNM3, DOCK2, MYO10, VAV3, PIP5K1B, ASAP1, PRKCE, AKT3, PRKCB
hsa00534:Heparan sulfate biosynthesis	5	0.0194148	NDST4, XYLT1, HS6ST3, HS6ST2, EXT1
hsa05010:Alzheimer's disease	13	0.0318615	GRIN2A, ITPR1, ITPR2, APP, PLCB4, GNAQ, GRIN2B, RYR3, GSK3B, PPP3CA, CACNA1C, PLCB1, CACNA1D
hsa04930:Type II diabetes mellitus	6	0.0401192	CACNA1E, MAPK10, CACNA1C, PRKCE, CACNA1D, CACNA1A
B: KEGG pathway enrichment analysis for the top genes by summed exon length
KEGG pathway	Count	pEASE	Genes
hsa04510:Focal adhesion	30	6.69e-08	TLN1, XIAP, TLN2, TNC, IGF1R, ARHGAP5, COL6A6, ITGB8, SOS1, COL6A3, SHC3, FN1, PRKCA, COL4A4, TNXB, MYLK3, ITGA2, FLNC, FLNB, COL5A1, FLNA, PRKCB, LAMA2, LAMA1, VWF, LAMA3, LAMA5, RELN, LAMC1, PARVA
hsa04512:ECM-receptor interaction	18	3.28e-07	COL4A4, TNXB, TNC, HSPG2, ITGA2, COL5A1, LAMA2, LAMA1, VWF, LAMA3, COL6A6, LAMA5, ITGB8, COL6A3, SV2B, RELN, LAMC1, FN1
hsa04020:Calcium signaling pathway	25	2.77e-06	PRKCA, ADCY1, NOS1, ERBB4, MYLK3, CACNA1I, GRIN2A, ITPR3, ITPR1, ITPR2, PRKCB, GRM5, ATP2B2, PLCE1, ATP2B4, ATP2A2, RYR3, CACNA1G, RYR1, CACNA1H, RYR2, CACNA1E, CACNA1C, CACNA1A, CACNA1B
hsa04720:Long-term potentiation	12	0.000346	PRKCA, GRM5, RPS6KA6, ADCY1, EP300, CREBBP, GRIN2A, ITPR3, CACNA1C, ITPR1, PRKCB, ITPR2
hsa04730:Long-term depression	12	0.000394	PRKCA, GRM5, IGF1R, NOS1, RYR1, GUCY1A2, GUCY1A3, ITPR3, ITPR1, CACNA1A, PRKCB, ITPR2
hsa05200:Pathways in cancer	31	0.000426	DCC, APC2, XIAP, GLI3, ACVR1C, IGF1R, SOS1, TRAF6, TPR, APC, FN1, COL4A4, PRKCA, AR, CREBBP, CBL, SMAD4, BRCA2, ITGA2, CDK6, SMAD2, FZD3, PRKCB, LAMA2, LAMA1, LAMA3, EP300, LAMA5, PTCH1, MTOR, LAMC1
hsa04010:MAPK signaling pathway	26	0.000937	PRKCA, CACNG8, TAOK1, NF1, CACNA1I, PPM1A, CACNB4, FLNC, FLNB, FLNA, ACVR1C, PRKCB, RPS6KA6, RASGRF2, ELK4, MAP3K2, SOS1, NTRK2, CACNA1G, CACNA1H, CACNA1E, TRAF6, CACNA1C, MAP3K13, CACNA1A, CACNA1B
hsa05410:Hypertrophic cardiomyopathy (HCM)	12	0.00233263	LAMA2, ATP2A2, CACNG8, ITGB8, DMD, RYR2, SGCD, ITGA2, CACNB4, PRKAA2, TTN, CACNA1C
hsa05412:Arrhythmogenic right ventricular cardiomyopathy (ARVC)	11	0.00322825	LAMA2, ATP2A2, CACNG8, ITGB8, DMD, DSP, RYR2, SGCD, ITGA2, CACNB4, CACNA1C
hsa05414:Dilated cardiomyopathy	12	0.00436641	LAMA2, ADCY1, ATP2A2, CACNG8, ITGB8, DMD, RYR2, SGCD, ITGA2, CACNB4, TTN, CACNA1C
hsa05222:Small cell lung cancer	11	0.00666674	COL4A4, LAMA2, LAMA1, LAMA3, XIAP, LAMA5, ITGA2, CDK6, LAMC1, TRAF6, FN1
hsa04930:Type II diabetes mellitus	8	0.00666683	CACNA1G, CACNA1E, MTOR, CACNA1C, INSR, IRS1, CACNA1A, CACNA1B
hsa04270:Vascular smooth muscle contraction	13	0.00722548	PRKCA, KCNMA1, ADCY1, MYLK3, PPP1R12B, ITPR3, ARHGEF12, ITPR1, PRKCB, ITPR2, GUCY1A2, GUCY1A3, CACNA1C
hsa04540:Gap junction	11	0.00995273	PRKCA, GRM5, ADCY1, MAP3K2, SOS1, GUCY1A2, GUCY1A3, ITPR3, ITPR1, PRKCB, ITPR2
hsa04310:Wnt signaling pathway	15	0.0134331	PRKCA, NKD1, APC2, VANGL1, CREBBP, SMAD4, FZD3, SMAD2, PRKCB, CHD8, EP300, PRICKLE2, NFAT5, LRP6, APC
hsa04360:Axon guidance	13	0.0208222	DCC, PLXNA1, PLXNA2, ARHGEF12, SLIT1, SLIT3, EPHA5, SEMA5A, SRGAP3, NFAT5, ROBO2, UNC5C, SRGAP1
hsa04070:Phosphatidylinositol signaling system	9	0.0249725	PRKCA, CDS2, PLCE1, PIK3C2A, PIKFYVE, ITPR3, ITPR1, PRKCB, ITPR2
hsa00061:Fatty acid biosynthesis	3	0.0304948	ACACA, FASN, ACACB
hsa05210:Colorectal cancer	9	0.0480683	DCC, IGF1R, APC2, SOS1, SMAD4, FZD3, SMAD2, ACVR1C, APC

## Sheet: GO_topTL_topEL
A: GO term (BP set) enrichment analysis for the top genes by transcript length
GO	Count	pEASE	Genes
GO:0007155~cell adhesion	79	3.08453e-16	DLC1, CLSTN2, OPCML, CADM1, NELL1, NELL2, CASK, FER, EDIL3, NRCAM, ARHGAP6, APP, DAB1, ROBO1, CNTNAP2, ROBO2, NEGR1, DSCAM, CDH23, SPON1, PTPRK, PTPRM, MAGI1, CNTNAP4, CNTN5, CNTN6, PCDH11Y, CNTNAP5, NRXN3, PCDH11X, COL22A1, SDK2, SDK1, PCDH9, PTPRT, PCDH7, NRXN1, BTBD9, CTNNA3, GPR98, CTNNA2, NCAM1, NCAM2, LSAMP, CNTN1, CNTN4, RELN, COL24A1, ADAM12, EDA, DST, PPFIA2, PARD3, PKHD1, CTNND2, ASTN1,…
GO:0022610~biological adhesion	79	3.24946e-16	DLC1, CLSTN2, OPCML, CADM1, NELL1, NELL2, CASK, FER, EDIL3, NRCAM, ARHGAP6, APP, DAB1, ROBO1, CNTNAP2, ROBO2, NEGR1, DSCAM, CDH23, SPON1, PTPRK, PTPRM, MAGI1, CNTNAP4, CNTN5, CNTN6, PCDH11Y, CNTNAP5, NRXN3, PCDH11X, COL22A1, SDK2, SDK1, PCDH9, PTPRT, PCDH7, NRXN1, BTBD9, CTNNA3, GPR98, CTNNA2, NCAM1, NCAM2, LSAMP, CNTN1, CNTN4, RELN, COL24A1, ADAM12, EDA, DST, PPFIA2, PARD3, PKHD1, CTNND2, ASTN1,…
GO:0030182~neuron differentiation	60	3.78062e-16	OPCML, RORA, PRKG1, RTN1, GLI3, KLHL1, NRCAM, APP, ANK3, ROBO1, CNTNAP2, ROBO2, UNC5C, DSCAM, CDH23, KCNMA1, PRKCA, PTPRM, NRXN3, MDGA2, PTPRR, NRXN1, GPR98, SLIT2, CTNNA2, SLIT3, NCAM2, GNAQ, OPHN1, EFNA5, RELN, CNTN4, CUX1, DST, KALRN, DCC, PARD3, PKHD1, SOX5, DSCAML1, CDH4, EPHB1, MYCBP2, SEMA5A, IGF1R, PTK2, CRB1, MACF1, TNR, DMD, DCLK1, NTNG1, GAS7, NTRK3, MAP2, NTRK2, BMPR1B, APBB2, CACNA1A…
GO:0048666~neuron development	51	1.92462e-15	OPCML, PRKG1, KLHL1, NRCAM, APP, ANK3, ROBO1, CNTNAP2, ROBO2, UNC5C, CDH23, DSCAM, PRKCA, PTPRM, NRXN3, NRXN1, GPR98, SLIT2, CTNNA2, SLIT3, NCAM2, GNAQ, OPHN1, EFNA5, RELN, CNTN4, DST, KALRN, DCC, PARD3, PKHD1, DSCAML1, CDH4, EPHB1, MYCBP2, SEMA5A, IGF1R, PTK2, CRB1, MACF1, DMD, TNR, DCLK1, NTNG1, GAS7, NTRK2, MAP2, BMPR1B, APBB2, CACNA1A, NTM
GO:0048812~neuron projection morphogenesis	40	1.94363e-15	DCC, PARD3, PKHD1, DSCAML1, CDH4, EPHB1, MYCBP2, SEMA5A, NRCAM, IGF1R, APP, PTK2, MACF1, ROBO1, ANK3, TNR, DMD, ROBO2, UNC5C, DCLK1, DSCAM, PRKCA, PTPRM, NRXN3, NTNG1, NRXN1, GAS7, SLIT2, SLIT3, CTNNA2, NCAM2, OPHN1, RELN, EFNA5, CNTN4, BMPR1B, APBB2, DST, CACNA1A, KALRN
GO:0048667~cell morphogenesis involved in neuron differentiation	39	5.7296e-15	DCC, PARD3, PKHD1, DSCAML1, CDH4, EPHB1, MYCBP2, SEMA5A, NRCAM, IGF1R, APP, PTK2, MACF1, ROBO1, ANK3, TNR, ROBO2, UNC5C, DCLK1, CDH23, DSCAM, PRKCA, PTPRM, NRXN3, NTNG1, NRXN1, SLIT2, SLIT3, CTNNA2, NCAM2, OPHN1, RELN, EFNA5, CNTN4, BMPR1B, APBB2, DST, CACNA1A, KALRN
GO:0031175~neuron projection development	43	8.72913e-15	DCC, PARD3, PKHD1, DSCAML1, PRKG1, CDH4, EPHB1, MYCBP2, KLHL1, SEMA5A, NRCAM, IGF1R, APP, PTK2, MACF1, ROBO1, ANK3, TNR, DMD, ROBO2, UNC5C, DCLK1, DSCAM, PRKCA, PTPRM, NRXN3, NTNG1, NRXN1, GAS7, SLIT2, SLIT3, CTNNA2, NCAM2, MAP2, OPHN1, RELN, EFNA5, CNTN4, BMPR1B, APBB2, DST, CACNA1A, KALRN
GO:0048858~cell projection morphogenesis	41	4.64192e-14	DCC, PARD3, PKHD1, DSCAML1, CDH4, EPHB1, MYCBP2, SEMA5A, NRCAM, IGF1R, APP, PTK2, MACF1, ROBO1, ANK3, TNR, DMD, DYNC2H1, ROBO2, UNC5C, DCLK1, DSCAM, PRKCA, PTPRM, NRXN3, NTNG1, NRXN1, GAS7, SLIT2, SLIT3, CTNNA2, NCAM2, OPHN1, RELN, EFNA5, CNTN4, BMPR1B, APBB2, DST, CACNA1A, KALRN
GO:0030030~cell projection organization	51	5.25026e-14	PRKG1, KLHL1, SPAG16, NRCAM, APP, ANK3, ROBO1, DYNC2H1, ROBO2, UNC5C, CDH23, DSCAM, PRKCA, PTPRM, NRXN3, NRXN1, GPR98, SLIT2, CTNNA2, SLIT3, NCAM2, OPHN1, EFNA5, RELN, CNTN4, DST, KALRN, DCC, DNAH9, PARD3, PKHD1, DSCAML1, CDH4, EPHB1, MYCBP2, SEMA5A, IGF1R, PTK2, MACF1, DMD, TNR, DCLK1, DNM3, VAV3, NTNG1, GAS7, CDH13, MAP2, BMPR1B, APBB2, CACNA1A
GO:0007409~axonogenesis	36	7.57497e-14	DCC, PARD3, PKHD1, DSCAML1, CDH4, EPHB1, MYCBP2, SEMA5A, NRCAM, IGF1R, APP, PTK2, MACF1, ROBO1, ANK3, TNR, ROBO2, UNC5C, DCLK1, PRKCA, PTPRM, NRXN3, NTNG1, NRXN1, SLIT2, SLIT3, CTNNA2, NCAM2, OPHN1, RELN, CNTN4, EFNA5, BMPR1B, APBB2, DST, KALRN
GO:0007268~synaptic transmission	45	9.66161e-14	SYT1, GRIK1, GRIK2, GRIK4, CACNB2, GABBR2, RIMS1, KCNIP1, KCNQ5, PTK2, APP, KCNQ3, GRIN2B, SYN3, DMD, GRID2, PPP3CA, DTNA, KCNMA1, PRKCA, DLGAP1, GABRG3, KCND2, NRXN3, GABRA3, NLGN1, GRIN2A, GRIA4, NRXN1, PARK2, GRM1, PCLO, CTNNA2, GRM5, ATXN1, PDE7B, GRIA1, GRM8, GRM7, CACNA1E, RIT2, CACNA1C, UNC13C, HTR2C, CACNA1A
GO:0019226~transmission of nerve impulse	49	1.21109e-13	SYT1, GRIK1, GRIK2, GRIK4, CACNB2, GABBR2, RIMS1, KCNIP1, KCNMB2, KCNQ5, PTK2, APP, KCNQ3, GRIN2B, SYN3, DMD, GRID2, CNTNAP2, PPP3CA, DTNA, KCNMA1, PRKCA, DLGAP1, GABRG3, KCND2, NRXN3, GABRA3, NF1, NLGN1, GRIN2A, GRIA4, NRXN1, PARK2, GRM1, PCLO, CTNNA2, GRM5, ATXN1, PDE7B, GRIA1, SBF2, GRM8, GRM7, CACNA1E, RIT2, UNC13C, CACNA1C, HTR2C, CACNA1A
GO:0032990~cell part morphogenesis	41	2.0501e-13	DCC, PARD3, PKHD1, DSCAML1, CDH4, EPHB1, MYCBP2, SEMA5A, NRCAM, IGF1R, APP, PTK2, MACF1, ROBO1, ANK3, TNR, DMD, DYNC2H1, ROBO2, UNC5C, DCLK1, DSCAM, PRKCA, PTPRM, NRXN3, NTNG1, NRXN1, GAS7, SLIT2, SLIT3, CTNNA2, NCAM2, OPHN1, RELN, EFNA5, CNTN4, BMPR1B, APBB2, DST, CACNA1A, KALRN
GO:0000904~cell morphogenesis involved in differentiation	39	9.29034e-13	DCC, PARD3, PKHD1, DSCAML1, CDH4, EPHB1, MYCBP2, SEMA5A, NRCAM, IGF1R, APP, PTK2, MACF1, ROBO1, ANK3, TNR, ROBO2, UNC5C, DCLK1, CDH23, DSCAM, PRKCA, PTPRM, NRXN3, NTNG1, NRXN1, SLIT2, SLIT3, CTNNA2, NCAM2, OPHN1, RELN, EFNA5, CNTN4, BMPR1B, APBB2, DST, CACNA1A, KALRN
GO:0000902~cell morphogenesis	47	3.46842e-12	DCC, PARD3, SHROOM3, PKHD1, DSCAML1, SOX6, CDH4, EPHB1, MYCBP2, SEMA5A, NRCAM, IGF1R, APP, PTK2, DOCK2, MACF1, CRB1, ROBO1, ANK3, TNR, DMD, DYNC2H1, ROBO2, CLASP1, UNC5C, DCLK1, CDH23, DSCAM, PRKCA, PTPRM, NRXN3, NTNG1, NRXN1, GAS7, SLIT2, SLIT3, CTNNA2, NCAM2, OPHN1, RELN, EFNA5, CNTN4, BMPR1B, APBB2, DST, CACNA1A, KALRN
GO:0032989~cellular component morphogenesis	48	4.50176e-11	DCC, PARD3, SHROOM3, PKHD1, DSCAML1, SOX6, TTN, CDH4, EPHB1, MYCBP2, SEMA5A, NRCAM, IGF1R, APP, PTK2, DOCK2, MACF1, CRB1, ROBO1, ANK3, TNR, DMD, DYNC2H1, ROBO2, CLASP1, UNC5C, DCLK1, CDH23, DSCAM, PRKCA, PTPRM, NRXN3, NTNG1, NRXN1, GAS7, SLIT2, CTNNA2, SLIT3, NCAM2, OPHN1, RELN, EFNA5, CNTN4, BMPR1B, APBB2, DST, CACNA1A, KALRN
GO:0007411~axon guidance	22	1.76591e-09	DCC, PTPRM, NRXN3, NRXN1, CDH4, SLIT2, EPHB1, MYCBP2, SLIT3, SEMA5A, APP, ROBO1, ANK3, TNR, OPHN1, ROBO2, CNTN4, EFNA5, RELN, UNC5C, APBB2, BMPR1B
GO:0007267~cell-cell signaling	57	5.65711e-09	SYT1, GRIK1, FGF14, GRIK2, GRIK4, FGF13, FGF12, GABBR2, KCNIP1, KCNQ5, APP, KCNQ3, GRIN2B, GRID2, RAPGEF4, KCNMA1, PRKCA, GABRG3, KCND2, NRXN3, GRIN2A, NRXN1, GRM1, PCLO, CTNNA2, GRM5, GRM8, GRM7, SH3KBP1, EFNA5, UNC13C, CACNB2, RIMS1, EPHB1, SEMA5A, PTK2, CRB1, SYN3, DMD, PPP3CA, PCSK5, DTNA, DLGAP1, TRHDE, GABRA3, NLGN1, PARK2, GRIA4, ATXN1, PDE7B, GRIA1, NTRK2, CACNA1E, RIT2, CACNA1C, HTR2C, C…
GO:0016337~cell-cell adhesion	35	8.68252e-09	PARD3, CADM1, CLSTN2, PKHD1, ASTN1, CTNND2, DSCAML1, CDH4, NRCAM, CDH8, DAB1, FAT3, ROBO1, ROBO2, CDH23, PTPRM, GMDS, PCDH11Y, PCDH11X, NLGN1, PCDH9, PCDH15, PTPRT, PCDH7, GPR98, CTNNA3, CTNNA2, CDH12, NCAM1, CDH13, NCAM2, COL19A1, CDH18, CNTN4, BMPR1B
GO:0007215~glutamate signaling pathway	11	2.25581e-08	GRM5, APP, GNAQ, GRIN2B, GRIK1, GRIK2, GRIK4, GRID2, GRIN2A, GRIA3, GRIA4
GO:0030001~metal ion transport	46	6.71956e-08	SLC9A9, KCNH1, SLC39A11, KCNAB1, CACNB2, KCNIP1, KCNIP4, KCNMB2, KCNQ5, KCNQ3, GRIN2B, SLC24A3, SLC24A2, CAMK2D, PPP3CA, NALCN, NEDD4L, SLC4A4, KCNQ1, HCN1, KCNMA1, TRPM3, CACNA2D1, SLC8A1, KCND2, KCNB2, TRPC5, GRIN2A, CACNA2D3, ITPR1, ITPR2, PRKCB, KCTD8, SLC4A10, KCNJ6, KCNT2, RYR3, KCNH7, RYR2, KCNH8, CACNA1E, KCTD16, CACNA1C, CACNA1D, CACNA1A, KCNH5
GO:0050808~synapse organization	15	1.18015e-07	DNM3, CADM1, ERBB4, NRXN3, UTRN, NLGN1, CACNB2, NRXN1, NRCAM, GPHN, APP, ANK3, DNER, NLGN4X, CACNA1A
GO:0006811~ion transport	63	1.90536e-07	SLC9A9, KCNH1, GRIK1, KCNAB1, GRIK2, GABRB1, GRIK4, KCNIP1, KCNIP4, KCNQ5, KCNQ3, GRIN2B, SLC24A3, SLC24A2, ANO3, GRID2, ANO2, ANO4, NALCN, SLC4A4, KCNQ1, OCA2, GRID1, KCNMA1, TRPM3, GABRG3, KCND2, GRIN2A, PRKCB, KCNT2, RYR3, KCNH7, RYR2, KCNH8, KCNH5, SLC39A11, CACNB2, KCNMB2, CAMK2D, PPP3CA, SLCO3A1, NEDD4L, HCN1, CACNA2D1, SLC8A1, KCNB2, TRPC5, GABRA3, GRIA3, GRIA4, CACNA2D3, ITPR1, ITPR2, KCT…
GO:0043062~extracellular structure organization	23	8.03124e-07	DNM3, CADM1, ERBB4, NRXN3, NF1, UTRN, NLGN1, CACNB2, NRXN1, COL4A6, NRCAM, CSGALNACT1, GPHN, PTK2, APP, COL19A1, ANK3, TNR, DNER, NLGN4X, ADAMTS3, APBB2, CACNA1A
GO:0006928~cell motion	44	8.33438e-07	DCC, DNAH11, DNAH9, FUT8, ASTN1, SPOCK1, PRKG1, DNAH7, CDH4, DNAH8, EPHB1, MYCBP2, SEMA5A, NRCAM, APP, PTK2, DOCK2, DAB1, MACF1, ROBO1, ANK3, DNER, TNR, ROBO2, UNC5C, DCLK1, PRKCA, PTPRK, PTPRM, VAV3, NRXN3, NRXN1, SLIT2, ELMO1, SLIT3, CTNNA2, CDH13, TNS3, OPHN1, RELN, EFNA5, CNTN4, BMPR1B, APBB2
GO:0006468~protein amino acid phosphorylation	55	1.11203e-06	CASK, FER, PRKG1, TTN, PAK7, APP, PAK3, STK39, CDK14, AKT3, GHR, PRKCA, SRPK2, TNIK, MYO3A, MYO3B, PRKCE, ALK, GRM1, STK3, NEK11, PRKCB, PRKD1, MAST4, PLCE1, KSR2, ROR1, TNNI3K, RELN, ERC1, CAMK1D, KALRN, ERBB4, ULK4, EPHB1, IGF1R, PTK2, STK32B, CAMK2D, DCLK1, ERG, TRIO, MAPK10, EPHA3, NTRK3, EPHA5, EPHA6, RPS6KA2, GSK3B, RSRC1, MAP2, NTRK2, CDC42BPA, BMPR1B, MYLK
GO:0006816~calcium ion transport	21	1.28682e-06	TRPM3, CACNA2D1, SLC8A1, TRPC5, GRIN2A, CACNB2, CACNA2D3, ITPR1, ITPR2, PRKCB, GRIN2B, SLC24A3, SLC24A2, RYR3, CAMK2D, RYR2, CACNA1E, PPP3CA, CACNA1C, CACNA1D, CACNA1A
GO:0006796~phosphate metabolic process	71	2.20838e-06	PIP5K1B, CASK, FER, TTN, PRKG1, RNGTT, PAK7, APP, PAK3, STK39, CDK14, AKT3, GHR, PRKCA, SRPK2, PTPRK, TNIK, PIK3C2G, PTPRM, MYO3A, PTPRG, PTPRN2, MYO3B, PTPRR, PTPRT, ALK, PRKCE, PTPRO, GRM1, STK3, NEK11, PRKCB, PRKD1, MAST4, PLCE1, KSR2, EYA2, SBF2, ROR1, TNNI3K, PPM1L, RELN, ERC1, CAMK1D, KALRN, ERBB4, SSH2, ULK4, EPHB1, IGF1R, STK32B, PTK2, CAMK2D, PPP3CA, DCLK1, PTPRD, ERG, TRIO, MAPK10, EPHA…
GO:0006793~phosphorus metabolic process	71	2.20838e-06	PIP5K1B, CASK, FER, TTN, PRKG1, RNGTT, PAK7, APP, PAK3, STK39, CDK14, AKT3, GHR, PRKCA, SRPK2, PTPRK, TNIK, PIK3C2G, PTPRM, MYO3A, PTPRG, PTPRN2, MYO3B, PTPRR, PTPRT, ALK, PRKCE, PTPRO, GRM1, STK3, NEK11, PRKCB, PRKD1, MAST4, PLCE1, KSR2, EYA2, SBF2, ROR1, TNNI3K, PPM1L, RELN, ERC1, CAMK1D, KALRN, ERBB4, SSH2, ULK4, EPHB1, IGF1R, STK32B, PTK2, CAMK2D, PPP3CA, DCLK1, PTPRD, ERG, TRIO, MAPK10, EPHA…
GO:0007156~homophilic cell adhesion	19	6.20647e-06	PTPRM, CADM1, CLSTN2, PCDH11Y, PCDH11X, PCDH9, DSCAML1, PTPRT, PCDH15, PCDH7, CDH4, CDH12, CDH8, CDH13, FAT3, ROBO1, CDH18, ROBO2, CDH23
GO:0006812~cation transport	46	7.92765e-06	SLC9A9, KCNH1, SLC39A11, KCNAB1, CACNB2, KCNIP1, KCNIP4, KCNMB2, KCNQ5, KCNQ3, GRIN2B, SLC24A3, SLC24A2, CAMK2D, PPP3CA, NALCN, NEDD4L, SLC4A4, KCNQ1, HCN1, KCNMA1, TRPM3, CACNA2D1, SLC8A1, KCND2, KCNB2, TRPC5, GRIN2A, CACNA2D3, ITPR1, ITPR2, PRKCB, KCTD8, SLC4A10, KCNJ6, KCNT2, RYR3, KCNH7, RYR2, KCNH8, CACNA1E, KCTD16, CACNA1C, CACNA1D, CACNA1A, KCNH5
GO:0006813~potassium ion transport	21	8.31928e-06	KCNH1, KCNMA1, HCN1, KCND2, KCNAB1, KCNB2, KCNIP1, KCNIP4, KCNMB2, KCTD8, KCNQ5, KCNJ6, KCNQ3, KCNT2, SLC24A3, SLC24A2, KCNH7, KCNH8, KCTD16, KCNQ1, KCNH5
GO:0044057~regulation of system process	31	1.01995e-05	ERBB4, THRB, GRIK1, GRIK2, CTNND2, KCNMB2, GRIN2B, SLC24A2, PPP3CA, KCNQ1, PRKCA, KCNMA1, SLC8A1, KCNB2, NLGN1, GRIN2A, PARK2, GRIA4, GRM1, LAMA2, HDAC4, PLCE1, CHRM3, GRM8, NTRK2, CELF2, RYR2, CNTN4, CACNA1C, HTR2C, CACNA1A
GO:0008038~neuron recognition	8	1.29452e-05	NRCAM, NCAM2, APP, OPCML, CNTNAP2, CNTN4, NTM, SLIT2
GO:0051056~regulation of small GTPase mediated signal transduction	27	1.37153e-05	DLC1, PREX2, ASAP1, AKAP13, RABGAP1L, IQGAP2, TTN, RGL1, RASAL2, EVI5, TIAM1, TBC1D5, RAPGEF4, AGAP1, ARHGEF3, VAV3, NF1, PSD3, TRIO, SIPA1L3, FARP1, TBC1D22A, RALGAPA2, PLCE1, RELN, SPATA13, KALRN
GO:0007010~cytoskeleton organization	38	2.08952e-05	DLC1, SGCZ, SHROOM3, DIAPH2, DIAPH3, SSH2, PRKG1, TTN, KLHL1, ARHGAP6, DOCK2, PTK2, MACF1, ANK3, DMD, CLASP1, FMNL2, NF1, MID1, PALLD, PCLO, GAS7, ARHGAP26, ELMO1, FMN1, FMN2, PPP1R9A, PLCE1, XIRP2, LIMCH1, SVIL, MAP2, CDC42BPA, FHOD3, OPHN1, SGCD, DST, ARHGAP10
GO:0007612~learning	12	2.67319e-05	ATXN1, APP, GRIN2B, GRM7, SLC24A2, NF1, CTNND2, GRIN2A, PARK2, PLCB1, CACNA1C, FOXP2
GO:0007416~synaptogenesis	9	3.26759e-05	NRCAM, DNM3, APP, CADM1, NRXN3, DNER, NLGN1, NRXN1, CACNA1A
GO:0015674~di-, tri-valent inorganic cation transport	21	3.42418e-05	TRPM3, CACNA2D1, SLC8A1, TRPC5, GRIN2A, CACNB2, CACNA2D3, ITPR1, ITPR2, PRKCB, GRIN2B, SLC24A3, SLC24A2, RYR3, CAMK2D, RYR2, CACNA1E, PPP3CA, CACNA1C, CACNA1D, CACNA1A
GO:0050804~regulation of synaptic transmission	18	3.91714e-05	ERBB4, GRIK1, GRIK2, CTNND2, NLGN1, GRIN2A, PARK2, GRIA4, GRM1, LAMA2, GRIN2B, GRM8, SLC24A2, NTRK2, CNTN4, PPP3CA, HTR2C, CACNA1A
GO:0007611~learning or memory	16	4.44763e-05	PRKCA, NF1, CTNND2, GRIN2A, AFF2, PARK2, FOXP2, ATXN1, APP, GRIN2B, GRIA1, GRM7, SLC24A2, PLCB1, CACNA1C, IL1RAPL1
GO:0016310~phosphorylation	57	5.26419e-05	PIP5K1B, CASK, FER, PRKG1, TTN, PAK7, APP, PAK3, STK39, CDK14, AKT3, GHR, PRKCA, SRPK2, PIK3C2G, TNIK, MYO3A, MYO3B, ALK, PRKCE, GRM1, STK3, NEK11, PRKCB, PRKD1, MAST4, PLCE1, KSR2, ROR1, TNNI3K, RELN, ERC1, CAMK1D, KALRN, ERBB4, ULK4, EPHB1, IGF1R, PTK2, STK32B, CAMK2D, DCLK1, ERG, TRIO, MAPK10, EPHA3, EPHA5, NTRK3, EPHA6, RPS6KA2, GSK3B, RSRC1, MAP2, NTRK2, CDC42BPA, BMPR1B, MYLK
GO:0030036~actin cytoskeleton organization	24	5.28903e-05	DLC1, FMNL2, SHROOM3, DIAPH2, DIAPH3, NF1, SSH2, TTN, PRKG1, GAS7, ARHGAP26, ELMO1, KLHL1, FMN1, FMN2, PPP1R9A, ARHGAP6, DOCK2, XIRP2, LIMCH1, FHOD3, CDC42BPA, OPHN1, DST
GO:0008037~cell recognition	11	6.67408e-05	NRCAM, CSGALNACT1, NCAM2, APP, DOCK2, CADM1, OPCML, CNTNAP2, CNTN4, NTM, SLIT2
GO:0060079~regulation of excitatory postsynaptic membrane potential	7	7.81112e-05	ATXN1, GRIN2B, GRIK1, GRIK2, GRID2, GRIN2A, PPP3CA
GO:0051969~regulation of transmission of nerve impulse	18	0.000105212	ERBB4, GRIK1, GRIK2, CTNND2, NLGN1, GRIN2A, PARK2, GRIA4, GRM1, LAMA2, GRIN2B, GRM8, SLC24A2, NTRK2, CNTN4, PPP3CA, HTR2C, CACNA1A
GO:0010975~regulation of neuron projection development	12	0.000116637	NRCAM, NTRK3, PTK2, TIAM1, ROBO1, NTRK2, ROBO2, LRRC4C, CDH4, SLIT2, CACNA1A, KALRN
GO:0030029~actin filament-based process	24	0.000140783	DLC1, FMNL2, SHROOM3, DIAPH2, DIAPH3, NF1, SSH2, TTN, PRKG1, GAS7, ARHGAP26, ELMO1, KLHL1, FMN1, FMN2, PPP1R9A, ARHGAP6, DOCK2, XIRP2, LIMCH1, FHOD3, CDC42BPA, OPHN1, DST
GO:0031644~regulation of neurological system process	18	0.000172248	ERBB4, GRIK1, GRIK2, CTNND2, NLGN1, GRIN2A, PARK2, GRIA4, GRM1, LAMA2, GRIN2B, GRM8, SLC24A2, NTRK2, CNTN4, PPP3CA, HTR2C, CACNA1A
GO:0021953~central nervous system neuron differentiation	9	0.000179068	PRKCA, DCC, PTK2, GNAQ, SOX5, DCLK1, EPHB1, CACNA1A, MYCBP2
GO:0007610~behavior	37	0.000210723	GRIK1, GRIK2, ASTN1, CTNND2, FER, KLHL1, PLCL1, APP, DOCK2, NPAS3, GRIN2B, ROBO1, SLC24A2, ROBO2, PLCB1, IL1RAPL1, CDH23, DSCAM, PRKCA, KCNMA1, NF1, GRIN2A, AFF2, PARK2, GRM1, SLIT2, FOXP2, ATXN1, GNAQ, GRIA1, GRM7, NTRK2, NLGN4X, RELN, CACNA1C, HTR2C, CACNA1A
GO:0021955~central nervous system neuron axonogenesis	6	0.000239287	PRKCA, DCC, PTK2, DCLK1, EPHB1, MYCBP2
GO:0060078~regulation of postsynaptic membrane potential	7	0.000252739	ATXN1, GRIN2B, GRIK1, GRIK2, GRID2, GRIN2A, PPP3CA
GO:0060284~regulation of cell development	21	0.000283608	XRCC4, NF1, NLGN1, SOX5, LRRC4C, CDH4, SLIT2, NTRK3, NRCAM, HDAC4, PTK2, ROBO1, TIAM1, NTRK2, ROBO2, CNTN4, PBX1, HDAC9, ZFHX3, CACNA1A, KALRN
GO:0051899~membrane depolarization	9	0.000303132	ATXN1, GRIN2B, GRIK1, GRIK2, GRID2, GRIN2A, PPP3CA, KCNQ1, CACNA1A
GO:0060538~skeletal muscle organ development	11	0.000321734	GPHN, APP, COL19A1, SVIL, DNER, DMD, UTRN, CACNB2, PPP3CA, FOXP1, FOXP2
GO:0007519~skeletal muscle tissue development	11	0.000321734	GPHN, APP, COL19A1, SVIL, DNER, DMD, UTRN, CACNB2, PPP3CA, FOXP1, FOXP2
GO:0045664~regulation of neuron differentiation	16	0.000347928	NLGN1, SOX5, LRRC4C, CDH4, SLIT2, NTRK3, NRCAM, PTK2, ROBO1, TIAM1, NTRK2, ROBO2, CNTN4, PBX1, CACNA1A, KALRN
GO:0050877~neurological system process	74	0.000440873	SYT1, GRIK1, GRIK2, POU6F2, GRIK4, GABBR2, KCNIP1, KCNQ5, APP, KCNQ3, HMCN1, GRIN2B, SLC24A2, GRID2, CNTNAP2, PLCB1, KCNQ1, USH2A, CDH23, PRKCA, KCNMA1, GABRG3, KCND2, CNTN5, MYO3A, NRXN3, MYO3B, GRIN2A, NRXN1, PCLO, GRM1, GPR98, SLIT2, CTNNA2, GRM5, NCAM2, EYA4, GRM8, SBF2, GRM7, UNC13C, BBS9, CTNND2, CACNB2, MYO9A, RIMS1, KCNMB2, PTK2, CRB1, PDE1C, SYN3, DMD, PPP3CA, IL1RAPL1, DTNA, DLGAP1, GAB…
GO:0016358~dendrite development	8	0.000455078	APP, MAP2, PRKG1, DCLK1, CACNA1A, KLHL1, DSCAM, CTNNA2
GO:0050767~regulation of neurogenesis	18	0.00045508	XRCC4, NF1, NLGN1, SOX5, LRRC4C, CDH4, SLIT2, NTRK3, NRCAM, PTK2, ROBO1, TIAM1, NTRK2, ROBO2, CNTN4, PBX1, CACNA1A, KALRN
GO:0050770~regulation of axonogenesis	10	0.000465265	NRCAM, NTRK3, PTK2, TIAM1, ROBO1, ROBO2, LRRC4C, CDH4, SLIT2, CACNA1A
GO:0060537~muscle tissue development	15	0.000582303	NF1, UTRN, CACNB2, TTN, FOXP1, FOXP2, GPHN, APP, COL19A1, DNER, SVIL, DMD, ZFPM2, PPP3CA, NRG1
GO:0015672~monovalent inorganic cation transport	27	0.000621008	KCNH1, SLC9A9, KCNAB1, KCNIP1, KCNIP4, KCNMB2, KCNQ5, KCNQ3, SLC24A3, SLC24A2, NALCN, NEDD4L, SLC4A4, KCNQ1, KCNMA1, HCN1, SLC8A1, KCND2, KCNB2, KCTD8, SLC4A10, KCNJ6, KCNT2, KCNH7, KCNH8, KCTD16, KCNH5
GO:0030902~hindbrain development	10	0.000685848	DLC1, DAB1, NCOA2, MYO16, RORA, CACNA1A, KLHL1, NFIB, FOXP2, CTNNA2
GO:0007018~microtubule-based movement	14	0.000701621	DNAH11, DYNC1I1, DNAH9, DNAH14, KIF16B, DNAH7, DNAH8, DNAH6, APP, MACF1, KIF6, DYNC2H1, DST, KIF26B
GO:0007242~intracellular signaling cascade	75	0.000791124	NRG3, ADCY2, GRIP1, PREX2, PRKAG2, IQGAP2, FGF13, FER, RGL1, ARHGAP6, DAB1, PLCB4, TIAM1, GUCY1A2, RAPGEF4, AGAP1, PLCB1, GHR, PRKCA, SRPK2, ARHGEF3, MAGI3, INADL, MAGI2, PIK3C2G, TNIK, ESR1, PRKCE, GRM1, PCLO, STK3, FOXN3, NEK11, ELMO1, PRKCB, MCTP1, PRKD1, GRM5, TNS3, FMN2, PLCE1, NCOA2, KSR2, GNAQ, PPM1L, UNC13C, ERC1, KALRN, RALGPS1, AKAP13, MYO9A, IGF1R, PLCL1, DGKB, DOCK1, DCLK1, VAV3, NF1,…
GO:0050905~neuromuscular process	10	0.00087551	KCNMA1, APP, GRIN2B, GRID2, GRIN2A, PCDH15, PARK2, CACNA1A, CDH23, CTNNA2
GO:0051960~regulation of nervous system development	19	0.000899723	PRKCA, XRCC4, NF1, NLGN1, SOX5, LRRC4C, CDH4, SLIT2, NTRK3, NRCAM, PTK2, ROBO1, TIAM1, NTRK2, ROBO2, CNTN4, PBX1, CACNA1A, KALRN
GO:0031344~regulation of cell projection organization	12	0.000978494	NRCAM, NTRK3, PTK2, TIAM1, ROBO1, NTRK2, ROBO2, LRRC4C, CDH4, SLIT2, CACNA1A, KALRN
GO:0046578~regulation of Ras protein signal transduction	20	0.00100681	DLC1, ARHGEF3, VAV3, NF1, PREX2, PSD3, RABGAP1L, AKAP13, ASAP1, TRIO, TTN, FARP1, TBC1D22A, PLCE1, EVI5, TIAM1, TBC1D5, AGAP1, SPATA13, KALRN
GO:0007517~muscle organ development	20	0.00106549	NF1, UTRN, CHODL, CACNB2, SOX6, TTN, FOXP1, FOXP2, LAMA2, GPHN, APP, COL19A1, DNER, SVIL, DMD, SGCD, ZFPM2, PPP3CA, NRG1, TCF12
GO:0014706~striated muscle tissue development	14	0.00114263	UTRN, CACNB2, TTN, FOXP1, FOXP2, GPHN, APP, COL19A1, DNER, SVIL, DMD, ZFPM2, PPP3CA, NRG1
GO:0042391~regulation of membrane potential	15	0.00116202	KCNMA1, KCND2, GRIK1, GRIK2, NF1, GRIN2A, KCNMB2, ATXN1, GNAQ, GRIN2B, SBF2, GRID2, PPP3CA, KCNQ1, CACNA1A
GO:0021549~cerebellum development	7	0.00116554	DAB1, NCOA2, MYO16, RORA, CACNA1A, KLHL1, FOXP2
GO:0050801~ion homeostasis	31	0.001439	SLC9A9, GRIK1, GRIK2, NR3C2, KCNMB2, APP, GRIN2B, SLC24A3, SLC24A2, CAMK2D, GRID2, PPP3CA, NEDD4L, KCNQ1, KCNMA1, PRKCA, SLC8A1, KCND2, NF1, GRIN2A, ITPR1, PRKCB, ATXN1, SLC4A10, PLCE1, GNAQ, SBF2, RYR3, RYR2, CACNA1C, CACNA1A
GO:0006873~cellular ion homeostasis	29	0.00151309	GRIK1, GRIK2, NR3C2, KCNMB2, APP, GRIN2B, SLC24A3, SLC24A2, CAMK2D, GRID2, PPP3CA, NEDD4L, KCNQ1, PRKCA, KCNMA1, SLC8A1, KCND2, NF1, GRIN2A, ITPR1, PRKCB, ATXN1, PLCE1, GNAQ, SBF2, RYR3, RYR2, CACNA1C, CACNA1A
GO:0021954~central nervous system neuron development	7	0.00165976	PRKCA, DCC, PTK2, GNAQ, DCLK1, EPHB1, MYCBP2
GO:0055082~cellular chemical homeostasis	29	0.00191726	GRIK1, GRIK2, NR3C2, KCNMB2, APP, GRIN2B, SLC24A3, SLC24A2, CAMK2D, GRID2, PPP3CA, NEDD4L, KCNQ1, PRKCA, KCNMA1, SLC8A1, KCND2, NF1, GRIN2A, ITPR1, PRKCB, ATXN1, PLCE1, GNAQ, SBF2, RYR3, RYR2, CACNA1C, CACNA1A
GO:0007158~neuron adhesion	4	0.00210204	NCAM2, ASTN1, CTNND2, CNTN4
GO:0050806~positive regulation of synaptic transmission	7	0.00229873	LAMA2, ERBB4, GRIK1, GRIK2, SLC24A2, NTRK2, GRIA4
GO:0007269~neurotransmitter secretion	7	0.00229873	SYT1, NRXN3, SYN3, NLGN1, RIMS1, PCLO, CACNA1A
GO:0006887~exocytosis	13	0.00258083	NLGN1, PCLO, RIMS1, STXBP5L, CADPS, CADPS2, SCFD2, EXOC4, RAPGEF4, CACNA1C, UNC13C, CACNA1A, EXOC6B
GO:0030534~adult behavior	11	0.00260631	KCNMA1, ATXN1, APP, GRIK1, GRM7, PARK2, CACNA1C, HTR2C, CACNA1A, KLHL1, CDH23
GO:0031290~retinal ganglion cell axon guidance	5	0.00262995	PTPRM, EFNA5, BMPR1B, EPHB1, SLIT2
GO:0022037~metencephalon development	7	0.00268017	DAB1, NCOA2, MYO16, RORA, CACNA1A, KLHL1, FOXP2
GO:0048747~muscle fiber development	7	0.00268017	GPHN, APP, DNER, UTRN, CACNB2, PPP3CA, TTN
GO:0022604~regulation of cell morphogenesis	14	0.00272647	DLC1, SHROOM3, PALM2-AKAP2, LRRC4C, CDH4, GAS7, SLIT2, NTRK3, NRCAM, PTK2, TIAM1, ROBO1, PALM2, ROBO2, CACNA1A
GO:0050772~positive regulation of axonogenesis	6	0.00301775	NTRK3, TIAM1, ROBO1, ROBO2, CDH4, SLIT2
GO:0051146~striated muscle cell differentiation	11	0.00308997	KCNH1, GPHN, APP, DNER, UTRN, CACNB2, PPP3CA, ADAM12, NRG1, TTN, FOXP1
GO:0001964~startle response	5	0.00339447	GRIN2B, GRID2, GRIN2A, PARK2, CTNNA2
GO:0051971~positive regulation of transmission of nerve impulse	7	0.0035829	LAMA2, ERBB4, GRIK1, GRIK2, SLC24A2, NTRK2, GRIA4
GO:0030900~forebrain development	15	0.0037918	DLC1, ERBB4, NF1, PRKG1, MECOM, GLI3, FOXP2, ATRX, APP, DAB1, GNAQ, DYNC2H1, RELN, DCLK1, NFIB
GO:0051674~localization of cell	24	0.00381969	PRKCA, DCC, DNAH11, PTPRK, VAV3, FUT8, ASTN1, DNAH7, PRKG1, DNAH8, SLIT2, CTNNA2, NRCAM, TNS3, CDH13, DOCK2, PTK2, DAB1, ROBO1, DNER, OPHN1, RELN, APBB2, DCLK1
GO:0048870~cell motility	24	0.00381969	PRKCA, DCC, DNAH11, PTPRK, VAV3, FUT8, ASTN1, DNAH7, PRKG1, DNAH8, SLIT2, CTNNA2, NRCAM, TNS3, CDH13, DOCK2, PTK2, DAB1, ROBO1, DNER, OPHN1, RELN, APBB2, DCLK1
GO:0042692~muscle cell differentiation	13	0.00393017	KCNH1, UTRN, CACNB2, SOX6, TTN, FOXP1, GPHN, SYNE1, APP, DNER, PPP3CA, NRG1, ADAM12
GO:0010769~regulation of cell morphogenesis involved in differentiation	10	0.00405645	NRCAM, NTRK3, PTK2, TIAM1, ROBO1, ROBO2, LRRC4C, CDH4, SLIT2, CACNA1A
GO:0001764~neuron migration	9	0.00437163	NRCAM, DCC, PTK2, DAB1, DNER, RELN, PRKG1, APBB2, DCLK1
GO:0031646~positive regulation of neurological system process	7	0.00469377	LAMA2, ERBB4, GRIK1, GRIK2, SLC24A2, NTRK2, GRIA4
GO:0005513~detection of calcium ion	4	0.00474462	SYT1, RYR2, KCNIP1, KCNMB2
GO:0060004~reflex	4	0.00474462	KCNMA1, CACNA1A, CDH23, FOXP2
GO:0007169~transmembrane receptor protein tyrosine kinase signaling pathway	19	0.00481405	ERBB4, PTPRG, GRIK2, PTPRT, ALK, EPHB1, EPHA3, EPHA5, NTRK3, IGF1R, PLCE1, PTK2, EPHA6, TIAM1, NTRK2, ROR1, NRG1, CACNA1A, GHR
GO:0032940~secretion by cell	18	0.00495718	SYT1, NRXN3, NLGN1, PCLO, RIMS1, STXBP5L, CADPS, CADPS2, SCFD2, SYN3, NTRK2, EXOC4, RAPGEF4, UNC13C, CACNA1C, PCSK5, CACNA1A, EXOC6B
GO:0048741~skeletal muscle fiber development	6	0.00504681	GPHN, APP, DNER, UTRN, CACNB2, PPP3CA
GO:0019725~cellular homeostasis	32	0.00529896	GRIK1, GRIK2, FGGY, NR3C2, KCNMB2, APP, GRIN2B, SLC24A3, SLC24A2, DMD, CAMK2D, GRID2, PPP3CA, NEDD4L, KCNQ1, KCNMA1, PRKCA, SLC8A1, KCND2, NF1, GRIN2A, ITPR1, PRKCB, ATXN1, PLCE1, LARGE, GNAQ, SBF2, RYR3, RYR2, CACNA1C, CACNA1A
GO:0042490~mechanoreceptor differentiation	6	0.00589712	KCNMA1, NTRK3, NTRK2, CUX1, GPR98, CDH23
GO:0008344~adult locomotory behavior	8	0.00614371	KCNMA1, ATXN1, APP, PARK2, CACNA1C, CACNA1A, KLHL1, CDH23
GO:0001508~regulation of action potential	9	0.00633595	KCNMA1, KCND2, GNAQ, GRIN2B, SBF2, GRIK2, NF1, GRIN2A, KCNMB2
GO:0048878~chemical homeostasis	34	0.0065331	SLC9A9, ERBB4, GRIK1, GRIK2, NR3C2, KCNMB2, APP, GRIN2B, SLC24A3, SLC24A2, CAMK2D, GRID2, PPP3CA, NEDD4L, KCNQ1, KCNMA1, PRKCA, SLC8A1, KCND2, NF1, GRIN2A, ACACA, ITPR1, PRKCB, ATXN1, SLC4A10, PLCE1, GNAQ, SBF2, RYR3, RYR2, CACNA1E, CACNA1C, CACNA1A
GO:0051966~regulation of synaptic transmission, glutamatergic	5	0.00655943	GRIK1, GRIK2, NTRK2, GRIA4, GRM1
GO:0006875~cellular metal ion homeostasis	17	0.00667113	PRKCA, KCNMA1, SLC8A1, GRIK2, NR3C2, ITPR1, PRKCB, PLCE1, APP, SLC24A3, RYR3, SLC24A2, CAMK2D, RYR2, NEDD4L, CACNA1C, CACNA1A
GO:0007167~enzyme linked receptor protein signaling pathway	25	0.00710058	ERBB4, FUT8, GRIK2, EPHB1, IGF1R, PTK2, TIAM1, NRG1, GHR, PTPRK, PTPRD, PTPRG, TRIO, PTPRT, ALK, EPHA3, EPHA5, NTRK3, PLCE1, EPHA6, NTRK2, ROR1, PPM1L, BMPR1B, CACNA1A
GO:0035023~regulation of Rho protein signal transduction	11	0.00716621	DLC1, ARHGEF3, VAV3, TIAM1, PREX2, TRIO, AKAP13, TTN, SPATA13, FARP1, KALRN
GO:0016192~vesicle-mediated transport	37	0.00753318	STX8, GULP1, RIMS1, STXBP5L, APP, DOCK1, DNER, EXOC4, RAPGEF4, DCLK1, GHR, AP3B1, MRC1, DNM3, CUBN, VAV3, NCALD, LRP1B, NLGN1, DENND1A, PCLO, VTI1A, ELMO1, CADPS, COG5, CADPS2, SCFD2, GRIA1, SH3KBP1, OPHN1, ERC1, CACNA1C, UNC13C, CUX1, CACNA1A, KALRN, EXOC6B
GO:0003001~generation of a signal involved in cell-cell signaling	10	0.0077747	SYT1, NRXN3, SYN3, NTRK2, NLGN1, RAPGEF4, CACNA1C, RIMS1, PCLO, CACNA1A
GO:0043112~receptor metabolic process	6	0.00789101	FUT8, GRIK2, GRIA1, DMD, CACNA1A, GHR
GO:0006470~protein amino acid dephosphorylation	13	0.00830476	PTPRK, PTPRD, PTPRM, PTPRG, PTPRN2, SSH2, PTPRR, PTPRT, PTPRO, RNGTT, EYA2, PPM1L, PPP3CA
GO:0048813~dendrite morphogenesis	4	0.00876743	DCLK1, CACNA1A, DSCAM, CTNNA2
GO:0003012~muscle system process	15	0.00905826	KCNMA1, SLC8A1, UTRN, PDE4D, TTN, TRDN, HDAC4, CHRM3, RYR3, SNTB1, CAMK2D, RYR2, CACNA1C, KCNQ1, DTNA
GO:0046928~regulation of neurotransmitter secretion	5	0.0094953	GRM8, NTRK2, PARK2, HTR2C, CACNA1A
GO:0016477~cell migration	21	0.00954162	PRKCA, DCC, PTPRK, VAV3, FUT8, ASTN1, PRKG1, SLIT2, CTNNA2, NRCAM, TNS3, CDH13, PTK2, DOCK2, DAB1, ROBO1, DNER, OPHN1, RELN, APBB2, DCLK1
GO:0006936~muscle contraction	14	0.0100044	KCNMA1, SLC8A1, UTRN, PDE4D, TTN, TRDN, CHRM3, RYR3, SNTB1, CAMK2D, RYR2, CACNA1C, KCNQ1, DTNA
GO:0055065~metal ion homeostasis	17	0.0100774	PRKCA, KCNMA1, SLC8A1, GRIK2, NR3C2, ITPR1, PRKCB, PLCE1, APP, SLC24A3, RYR3, SLC24A2, CAMK2D, RYR2, NEDD4L, CACNA1C, CACNA1A
GO:0016311~dephosphorylation	14	0.0105336	PTPRK, PTPRD, PTPRM, PTPRG, PTPRN2, SSH2, PTPRR, PTPRT, PTPRO, RNGTT, EYA2, SBF2, PPM1L, PPP3CA
GO:0021952~central nervous system projection neuron axonogenesis	4	0.0113393	DCC, DCLK1, EPHB1, MYCBP2
GO:0060341~regulation of cellular localization	19	0.0132931	PRKCA, SYT1, CADM1, NF1, PARK2, PCLO, GLI3, GRIN2B, GRM8, GSK3B, GRM7, NTRK2, RYR2, RAPGEF4, FAF1, EDA, HTR2C, KCNQ1, CACNA1A
GO:0007163~establishment or maintenance of cell polarity	7	0.0142864	IGF1R, PARD3, DOCK2, MACF1, CRB1, PKHD1, CLASP1
GO:0007601~visual perception	17	0.0159679	MYO3A, BBS9, POU6F2, MYO3B, CACNB2, PCDH15, MYO9A, RIMS1, GPR98, EYA4, EYS, HMCN1, CRB1, GRM8, SLC24A2, USH2A, CDH23
GO:0050953~sensory perception of light stimulus	17	0.0159679	MYO3A, BBS9, POU6F2, MYO3B, CACNB2, PCDH15, MYO9A, RIMS1, GPR98, EYA4, EYS, HMCN1, CRB1, GRM8, SLC24A2, USH2A, CDH23
GO:0007017~microtubule-based process	19	0.0160068	DNAH11, DYNC1I1, DNAH9, DNAH14, KIF16B, MID1, DNAH7, DNAH8, DNAH6, FMN2, PTK2, APP, MACF1, KIF6, MAP2, DYNC2H1, CLASP1, DST, KIF26B
GO:0055085~transmembrane transport	35	0.0171803	KCNH1, SLC9A9, SLC2A13, SLC39A11, KCNAB1, SLC25A21, KCNQ5, KCNQ3, SLC24A3, SLC24A2, SLC25A26, NALCN, KCNQ1, OCA2, HCN1, KCNMA1, RANBP17, TRPM3, SLC8A1, CUBN, KCND2, TRPC5, KCNB2, ITPR1, ITPR2, RYR3, KCNH7, RYR2, ABCC4, CACNA1E, KCNH8, CACNA1C, CACNA1D, CACNA1A, KCNH5
GO:0035249~synaptic transmission, glutamatergic	4	0.0176567	GRM8, GRID2, PARK2, CACNA1A
GO:0055002~striated muscle cell development	7	0.0187813	GPHN, APP, DNER, UTRN, CACNB2, PPP3CA, TTN
GO:0007219~Notch signaling pathway	7	0.0187813	APP, CNTN6, DNER, MAML2, CNTN1, MAML3, NRG1
GO:0001505~regulation of neurotransmitter levels	8	0.0192016	SYT1, NRXN3, SYN3, NLGN1, PARK2, RIMS1, PCLO, CACNA1A
GO:0035108~limb morphogenesis	10	0.0198632	GNAQ, FTO, CHST11, DYNC2H1, PBX1, FBN2, MECOM, BMPR1B, PCSK5, GLI3
GO:0035107~appendage morphogenesis	10	0.0198632	GNAQ, FTO, CHST11, DYNC2H1, PBX1, FBN2, MECOM, BMPR1B, PCSK5, GLI3
GO:0051588~regulation of neurotransmitter transport	5	0.0202013	GRM8, NTRK2, PARK2, HTR2C, CACNA1A
GO:0033555~multicellular organismal response to stress	6	0.0204898	GRIN2B, GRIK1, GRIK2, GRM7, RELN, CACNA1A
GO:0007613~memory	6	0.0204898	GRIN2B, GRIA1, GRM7, SLC24A2, GRIN2A, PLCB1
GO:0046903~secretion	21	0.0218421	KCNMA1, SYT1, NRXN3, NLGN1, NR3C2, PCLO, RIMS1, STXBP5L, CADPS, CADPS2, SCFD2, SYN3, NTRK2, EXOC4, RAPGEF4, NEDD4L, UNC13C, CACNA1C, PCSK5, CACNA1A, EXOC6B
GO:0008542~visual learning	5	0.022969	ATXN1, APP, NF1, GRIN2A, CACNA1C
GO:0042592~homeostatic process	43	0.0244433	SLC9A9, PARD3, ERBB4, GRIK1, PKHD1, GRIK2, FGGY, NR3C2, SOX6, KCNMB2, APP, GRIN2B, SLC24A3, SLC24A2, DMD, CAMK2D, GRID2, PPP3CA, NEDD4L, KCNQ1, KCNMA1, PRKCA, SLC8A1, CUBN, KCND2, NF1, GRIN2A, ACACA, MECOM, ITPR1, PRKCB, EPHA3, ATXN1, SLC4A10, PLCE1, LARGE, GNAQ, SBF2, RYR3, RYR2, CACNA1E, CACNA1C, CACNA1A
GO:0060173~limb development	10	0.0249973	GNAQ, FTO, CHST11, DYNC2H1, PBX1, FBN2, MECOM, BMPR1B, PCSK5, GLI3
GO:0048736~appendage development	10	0.0249973	GNAQ, FTO, CHST11, DYNC2H1, PBX1, FBN2, MECOM, BMPR1B, PCSK5, GLI3
GO:0050954~sensory perception of mechanical stimulus	10	0.0249973	MYO3A, GRIN2B, CNTN5, GRM7, TMC1, PCDH15, KCNQ1, USH2A, GPR98, CDH23
GO:0055001~muscle cell development	7	0.0261551	GPHN, APP, DNER, UTRN, CACNB2, PPP3CA, TTN
GO:0009791~post-embryonic development	8	0.0292516	GNAQ, CHST11, SOX6, MECOM, ITPR1, DSCAM, CDH23, FOXP2
GO:0007626~locomotory behavior	19	0.0323733	PRKCA, KCNMA1, ASTN1, PARK2, FER, GRM1, SLIT2, KLHL1, ATXN1, DOCK2, APP, NPAS3, ROBO1, ROBO2, RELN, CACNA1C, CACNA1A, DSCAM, CDH23
GO:0001656~metanephros development	6	0.0327687	GPC3, NF1, ROBO2, PBX1, GLI3, SLIT2
GO:0050769~positive regulation of neurogenesis	7	0.0327989	NTRK3, XRCC4, TIAM1, ROBO1, ROBO2, CDH4, SLIT2
GO:0055067~monovalent inorganic cation homeostasis	6	0.0356724	KCNMA1, SLC9A9, SLC4A10, CAMK2D, NR3C2, NEDD4L
GO:0031110~regulation of microtubule polymerization or depolymerization	5	0.0362602	MACF1, MAP2, CLASP1, MID1, DST
GO:0007632~visual behavior	5	0.0362602	ATXN1, APP, NF1, GRIN2A, CACNA1C
GO:0051046~regulation of secretion	15	0.0378843	PRKCA, SYT1, CADM1, GRIK1, PARK2, PCLO, GRIN2B, GRM8, GRM7, NTRK2, RAPGEF4, NRG1, HTR2C, KCNQ1, CACNA1A
GO:0048266~behavioral response to pain	3	0.0396526	GRIN2B, GRIK1, CACNA1A
GO:0031346~positive regulation of cell projection organization	6	0.0419425	NTRK3, TIAM1, ROBO1, ROBO2, CDH4, SLIT2
GO:0001822~kidney development	9	0.0425852	PLCE1, GPC3, PKHD1, NF1, ROBO2, PBX1, PCSK5, GLI3, SLIT2
GO:0007605~sensory perception of sound	9	0.0448307	MYO3A, CNTN5, GRM7, TMC1, PCDH15, KCNQ1, USH2A, GPR98, CDH23
GO:0006790~sulfur metabolic process	10	0.0459071	TPK1, CSGALNACT1, MSRA, SPOCK3, HS3ST4, UST, CHST11, EXT1, CACNA1A, GHR
GO:0055080~cation homeostasis	19	0.0460388	PRKCA, SLC9A9, KCNMA1, SLC8A1, GRIK2, NR3C2, ITPR1, PRKCB, SLC4A10, PLCE1, APP, SLC24A3, SLC24A2, RYR3, CAMK2D, RYR2, NEDD4L, CACNA1C, CACNA1A
GO:0007214~gamma-aminobutyric acid signaling pathway	4	0.0461702	GABRG3, GABRA3, GABBR2, CACNA1A
GO:0048265~response to pain	4	0.0461702	GRIN2B, GRIK1, RELN, CACNA1A
GO:0007528~neuromuscular junction development	4	0.0461702	GPHN, APP, UTRN, CACNB2
GO:0017157~regulation of exocytosis	5	0.0486066	PRKCA, SYT1, RAPGEF4, PCLO, CACNA1A
GO:0002040~sprouting angiogenesis	3	0.0496263	CDH13, ROBO1, SLIT2
GO:0035235~ionotropic glutamate receptor signaling pathway	3	0.0496263	APP, GRIN2B, GRIN2A
GO:0048745~smooth muscle tissue development	3	0.0496263	NF1, FOXP1, FOXP2
GO:0000160~two-component signal transduction system (phosphorelay)	3	0.0496263	KCNH1, KCNH8, KCNH5
B: GO term (BP set) enrichment analysis for the top genes by summed exon length
GO	Count	pEASE	Genes
GO:0000902~cell morphogenesis	61	5.02e-15	RAB3IP, ATP2B2, ANK1, ANK3, DYNC2H1, ROBO2, UNC5C, CDH23, PRKCA, C2CD3, NRXN3, LIFR, NRXN1, PCM1, PROX1, SLIT1, SLIT3, SLITRK4, VCAN, RELN, LAMC1, DST, KALRN, DCC, SHROOM3, SHROOM4, SSH1, PKHD1, TFCP2L1, ONECUT2, SOX6, MYCBP2, SEMA5A, IGF1R, MACF1, BCL11B, DMD, CLASP1, DCX, DCLK1, APC, FN1, KLF7, PTPRZ1, PCNT, CREB1, SPTBN4, MAP1B, NFASC, CELSR3, ALMS1, CELSR2, GAS7, ATP7A, LAMA1, NOTCH1, LAMA5, …
GO:0032989~cellular component morphogenesis	63	6.46e-14	TTN, RAB3IP, ATP2B2, ANK1, ANK3, DYNC2H1, ROBO2, UNC5C, CDH23, PRKCA, C2CD3, NRXN3, LIFR, NRXN1, PCM1, PROX1, SLIT1, SLIT3, SLITRK4, VCAN, RELN, LAMC1, DST, KALRN, DCC, SHROOM3, SHROOM4, SSH1, AGFG1, PKHD1, TFCP2L1, ONECUT2, SOX6, MYCBP2, SEMA5A, IGF1R, MACF1, BCL11B, DMD, CLASP1, DCX, DCLK1, APC, FN1, KLF7, PTPRZ1, PCNT, CREB1, SPTBN4, MAP1B, NFASC, CELSR3, ALMS1, CELSR2, GAS7, ATP7A, LAMA1, NOT…
GO:0030030~cell projection organization	60	8.43e-14	STRN, RAB3IP, ATP2B2, ANK3, DYNC2H1, CEP290, ROBO2, UNC5C, CDH23, PRKCA, MYO6, C2CD3, CCDC88A, NRXN3, LIFR, NRXN1, PCM1, SLIT1, GPR98, SLIT3, SLITRK4, VCAN, RELN, DST, KALRN, DCC, DNAH9, PKHD1, ONECUT2, MYCBP2, SEMA5A, IGF1R, MACF1, BCL11B, DMD, DCX, FGD6, DCLK1, APC, FGD4, KLF7, PTPRZ1, PCNT, CREB1, SPTBN4, MAP1B, NFASC, CELSR3, ALMS1, CELSR2, GAS7, ATP7A, NOTCH1, TSC1, LAMA5, ULK2, MAP2, MTOR, …
GO:0048858~cell projection morphogenesis	47	1.59e-13	DCC, PKHD1, ONECUT2, RAB3IP, MYCBP2, SEMA5A, IGF1R, MACF1, ANK3, DMD, BCL11B, DYNC2H1, ROBO2, UNC5C, DCX, DCLK1, APC, PRKCA, KLF7, C2CD3, PTPRZ1, NRXN3, CREB1, PCNT, SPTBN4, MAP1B, NFASC, LIFR, CELSR3, ALMS1, CELSR2, NRXN1, PCM1, GAS7, SLIT1, SLIT3, ATP7A, SLITRK4, NOTCH1, LAMA5, ULK2, RELN, VCAN, APBB2, DST, CACNA1A, KALRN
GO:0032990~cell part morphogenesis	47	8.26e-13	DCC, PKHD1, ONECUT2, RAB3IP, MYCBP2, SEMA5A, IGF1R, MACF1, ANK3, DMD, BCL11B, DYNC2H1, ROBO2, UNC5C, DCX, DCLK1, APC, PRKCA, KLF7, C2CD3, PTPRZ1, NRXN3, CREB1, PCNT, SPTBN4, MAP1B, NFASC, LIFR, CELSR3, ALMS1, CELSR2, NRXN1, PCM1, GAS7, SLIT1, SLIT3, ATP7A, SLITRK4, NOTCH1, LAMA5, ULK2, RELN, VCAN, APBB2, DST, CACNA1A, KALRN
GO:0007155~cell adhesion	86	3e-12	TLN2, ZAN, CASK, ARHGAP5, COL12A1, CNTNAP2, ROBO2, CDH23, NRXN3, TRPM7, PCDH11Y, PCDH11X, SDK2, SDK1, F8, PTPRT, PCDH7, NRXN1, SSPO, BTBD9, GPR98, CD84, F5, LSAMP, VCAN, RELN, LAMC1, ADAM12, DST, CHL1, PARVA, DCHS2, PKHD1, TNC, PKD1L1, DCHS1, CDH6, SEMA5A, COL7A1, FAT3, COL6A6, FAT4, ITGB8, FAT1, COL6A3, FAT2, ACAN, PKD1, ENTPD1, FN1, APC, COL4A3, SVEP1, TNXB, LPP, NFASC, HSPG2, CELSR3, ITGA2, CE…
GO:0022610~biological adhesion	86	3.24e-12	TLN2, ZAN, CASK, ARHGAP5, COL12A1, CNTNAP2, ROBO2, CDH23, NRXN3, TRPM7, PCDH11Y, PCDH11X, SDK2, SDK1, F8, PTPRT, PCDH7, NRXN1, SSPO, BTBD9, GPR98, CD84, F5, LSAMP, VCAN, RELN, LAMC1, ADAM12, DST, CHL1, PARVA, DCHS2, PKHD1, TNC, PKD1L1, DCHS1, CDH6, SEMA5A, COL7A1, FAT3, COL6A6, FAT4, ITGB8, FAT1, COL6A3, FAT2, ACAN, PKD1, ENTPD1, FN1, APC, COL4A3, SVEP1, TNXB, LPP, NFASC, HSPG2, CELSR3, ITGA2, CE…
GO:0048812~neuron projection morphogenesis	39	1.04e-10	DCC, PKHD1, MYCBP2, SEMA5A, IGF1R, MACF1, ANK3, DMD, BCL11B, ROBO2, UNC5C, DCX, DCLK1, APC, PRKCA, KLF7, NRXN3, PTPRZ1, CREB1, SPTBN4, MAP1B, LIFR, NFASC, CELSR3, CELSR2, NRXN1, GAS7, SLIT1, SLIT3, ATP7A, SLITRK4, NOTCH1, ULK2, RELN, VCAN, APBB2, DST, CACNA1A, KALRN
GO:0048666~neuron development	51	1.57e-10	STRN, ATP2B2, ANK3, CNTNAP2, CEP290, ROBO2, UNC5C, CDH23, PRKCA, MYO6, NRXN3, LIFR, NRXN1, SLIT1, GPR98, SLIT3, SLITRK4, RELN, VCAN, DST, KALRN, DCC, PKHD1, ONECUT2, MYCBP2, SEMA5A, IGF1R, MACF1, BCL11B, DMD, DCX, DCLK1, APC, KLF7, HTT, PTPRZ1, CREB1, SPTBN4, MAP1B, NFASC, CELSR3, ALMS1, CELSR2, GAS7, ATP7A, NOTCH1, ULK2, NTRK2, MAP2, APBB2, CACNA1A
GO:0000904~cell morphogenesis involved in differentiation	41	4.75e-10	DCC, PKHD1, MYCBP2, SEMA5A, ATP2B2, IGF1R, MACF1, ANK3, BCL11B, ROBO2, UNC5C, DCX, DCLK1, CDH23, APC, FN1, PRKCA, KLF7, NRXN3, PTPRZ1, CREB1, SPTBN4, MAP1B, NFASC, CELSR3, CELSR2, NRXN1, PROX1, SLIT1, SLIT3, SLITRK4, NOTCH1, LAMA5, ULK2, RELN, VCAN, LAMC1, APBB2, DST, CACNA1A, KALRN
GO:0031175~neuron projection development	42	5.96e-10	DCC, PKHD1, STRN, MYCBP2, SEMA5A, IGF1R, MACF1, ANK3, DMD, BCL11B, ROBO2, UNC5C, DCX, DCLK1, APC, PRKCA, KLF7, MYO6, NRXN3, PTPRZ1, CREB1, SPTBN4, MAP1B, LIFR, NFASC, CELSR3, CELSR2, NRXN1, GAS7, SLIT1, SLIT3, ATP7A, SLITRK4, NOTCH1, ULK2, MAP2, RELN, VCAN, APBB2, DST, CACNA1A, KALRN
GO:0048667~cell morphogenesis involved in neuron differentiation	37	8.89e-10	DCC, PKHD1, MYCBP2, SEMA5A, ATP2B2, IGF1R, MACF1, ANK3, BCL11B, ROBO2, UNC5C, DCX, DCLK1, CDH23, APC, PRKCA, KLF7, NRXN3, PTPRZ1, CREB1, SPTBN4, MAP1B, NFASC, CELSR3, CELSR2, NRXN1, SLIT1, SLIT3, NOTCH1, SLITRK4, ULK2, RELN, VCAN, APBB2, DST, CACNA1A, KALRN
GO:0030182~neuron differentiation	58	1.11e-09	STRN, RORA, GLI3, ATP2B2, ANK3, CNTNAP2, CEP290, ROBO2, UNC5C, CDH23, KCNMA1, PRKCA, MYO6, NRXN3, MDGA1, LIFR, NRXN1, SLIT1, GPR98, SLIT3, SLITRK4, VCAN, RELN, CUX1, DST, KALRN, DCC, PKHD1, ONECUT2, MYCBP2, SEMA5A, IGF1R, MACF1, BCL11B, DMD, DCX, DCLK1, APC, KLF7, HTT, PTPRZ1, CREB1, SPTBN4, MAP1B, SMAD4, NFASC, CELSR3, ALMS1, CELSR2, GAS7, NOTCH3, ATP7A, NOTCH1, ULK2, NTRK2, MAP2, APBB2, CACNA1A
GO:0007018~microtubule-based movement	26	1.77e-09	DNAH11, DNAH10, DNAH9, DNAH12, HTT, DNAH14, DNAH17, DNAH3, DNHD1, DNAH1, CENPE, DNAH2, DNAH7, DNAH8, DNAH5, DNAH6, KIF1C, KIF1A, KIF1B, MACF1, STARD9, DYNC2H1, DYNC1H1, KIF21B, DST, KIF13B
GO:0007409~axonogenesis	33	2e-08	DCC, PKHD1, MYCBP2, SEMA5A, IGF1R, MACF1, ANK3, BCL11B, ROBO2, UNC5C, DCX, DCLK1, APC, PRKCA, KLF7, NRXN3, PTPRZ1, CREB1, SPTBN4, MAP1B, NFASC, CELSR3, NRXN1, SLIT1, SLIT3, NOTCH1, SLITRK4, ULK2, VCAN, RELN, APBB2, DST, KALRN
GO:0007017~microtubule-based process	38	4.97e-08	DNAH11, DNAH10, DNAH9, DNAH12, DNAH14, DNAH17, DNAH3, DNAH1, DNAH2, DNAH7, DNAH8, DNAH5, DNAH6, HOOK3, MACF1, CEP250, STARD9, DYNC2H1, CLASP1, TNKS, DYNC1H1, KIF21B, KIF13B, HTT, PCNT, MAP1B, BRCA2, DNHD1, CENPE, PCM1, TACC2, KIF1C, KIF1A, KIF1B, MAP2, SMC1A, DST, NCOR1
GO:0007010~cytoskeleton organization	53	1.14e-07	TLN1, TLN2, TTN, HOOK3, ANK1, CEP250, ANK3, DYNC1H1, FMNL3, TRPM7, PCM1, PCLO, FLNB, PROX1, ARHGAP26, FLNA, TACC2, FMN1, PLCE1, XIRP2, SGCD, DST, PARVA, TRIOBP, SHROOM3, SHROOM4, SSH1, AGFG1, SSH2, MACF1, DMD, CLASP1, TNKS, FGD6, FGD4, TNXB, SPTBN5, PCNT, NF1, MAP1B, SPTBN4, BRCA2, RICTOR, GAS7, PPP1R9A, LAMA5, SVIL, MAP2, CDC42BPA, SPTA1, SMC1A, ABL2, NCOR1
GO:0043242~negative regulation of protein complex disassembly	14	1.64e-07	TRIOBP, SPTBN5, MAP1A, MAP1B, SPTBN4, IRAK3, MAP2, SPTBN2, SPTBN1, CLASP1, SPTA1, SPTB, APC, SPTAN1
GO:0006468~protein amino acid phosphorylation	70	2.79e-07	DSTYK, CASK, TTN, ACVR1C, MAP3K9, AAK1, GAB1, CDK12, INSR, PRKCA, TRPM6, CSNK1G1, TRPM7, MYLK3, WNK1, WNK3, CDK6, WNK2, PRKCB, SPAG9, MAST4, PLCE1, ACVR2B, KSR2, HIPK1, HIPK2, RELN, NRK, LRRK2, ERC1, MAP3K13, KALRN, ERBB4, BMPR2, ADRBK2, PRKDC, AKAP9, UHMK1, IGF1R, IRAK3, ERCC6, MAP3K2, SPEG, LMTK2, TNKS, PRKAA2, DCLK1, FGD4, OBSCN, NIN, ALPK3, TAOK1, PDK3, CREB1, SMG1, TRIO, SMAD2, ATR, ATM, EPH…
GO:0033043~regulation of organelle organization	33	3.3e-07	TRIOBP, PAX5, ZZEF1, MYCBP2, MACF1, CEP250, CLASP1, TNKS, TPR, INSR, APC, CCDC88A, SPTBN5, MAP1A, SPTBN4, MAP1B, CENPF, CENPE, HERC2, RICTOR, PROX1, ATM, NEBL, TSC1, NEB, MAP2, SPTBN2, SPTBN1, MTOR, SPTA1, DST, SPTB, SPTAN1
GO:0051493~regulation of cytoskeleton organization	25	3.63e-07	TRIOBP, MYCBP2, CEP250, MACF1, CLASP1, APC, CCDC88A, SPTBN5, MAP1A, MAP1B, SPTBN4, CENPE, RICTOR, PROX1, NEBL, TSC1, NEB, MAP2, SPTBN2, SPTBN1, MTOR, SPTA1, DST, SPTB, SPTAN1
GO:0006816~calcium ion transport	25	8.22e-07	CACNB4, ATP2B2, ATP2B4, SLC24A4, SLC24A2, PKD1, TRPM6, TRPM7, CACNG8, CACNA1I, GRIN2A, ITPR3, ITPR1, PRKCB, ITPR2, ATP2A2, RYR3, CACNA1G, RYR1, CACNA1H, RYR2, CACNA1E, CACNA1C, CACNA1A, CACNA1B
GO:0010639~negative regulation of organelle organization	18	1.86e-06	TRIOBP, SPTBN5, MAP1A, SPTBN4, MAP1B, CENPF, PAX5, CENPE, ATM, MAP2, SPTBN2, SPTBN1, CLASP1, SPTA1, TPR, SPTB, APC, SPTAN1
GO:0051254~positive regulation of RNA metabolic process	53	2.36e-06	PPARA, FOXK1, CASK, RORA, ZBTB38, MYOCD, ZNF148, MKL2, ATF7IP, AR, MYO6, SOX11, ARID1A, ARID1B, MED13, PROX1, PPARGC1B, EP300, NCOA3, BPTF, MTF1, HIPK2, NSD1, CLOCK, MED1, ONECUT2, PPM1A, PRKDC, SOX6, PRDM16, CHD8, ERCC6, BCL11B, NFAT5, POU2F1, TCF4, KLF7, IKZF2, KLF12, CREB1, CREBBP, SMAD4, TEAD1, CREB5, SMAD2, AFF1, ATXN1, HDAC4, NOTCH1, CSRNP3, ZNF462, NFIC, NFIB
GO:0043244~regulation of protein complex disassembly	14	2.66e-06	TRIOBP, SPTBN5, MAP1A, MAP1B, SPTBN4, IRAK3, MAP2, SPTBN2, SPTBN1, CLASP1, SPTA1, SPTB, APC, SPTAN1
GO:0051056~regulation of small GTPase mediated signal transduction	34	3.29e-06	USP6, AGFG1, RALGAPB, AKAP13, PLEKHG4B, TTN, ARFGEF2, RASAL2, TBC1D16, SOS1, RAPGEF6, AGAP1, FGD6, FGD4, OBSCN, KIAA1244, NF1, PSD3, SCAI, TRIO, SIPA1L3, RICTOR, ARHGEF12, NOTCH2, RALGAPA2, PLCE1, RALGAPA1, RASGRF2, TSC1, SIPA1L1, RELN, MTOR, SPATA13, KALRN
GO:0001539~ciliary or flagellar motility	8	3.68e-06	DNAH11, DNAH17, DNAH3, DNAH1, DNAH2, DNAH7, DNAH8, DNAH5
GO:0045893~positive regulation of transcription, DNA-dependent	52	4.11e-06	PPARA, FOXK1, CASK, RORA, ZBTB38, MYOCD, ZNF148, MKL2, ATF7IP, AR, MYO6, SOX11, ARID1A, ARID1B, MED13, PROX1, PPARGC1B, EP300, NCOA3, BPTF, MTF1, HIPK2, NSD1, CLOCK, MED1, ONECUT2, PPM1A, PRKDC, SOX6, PRDM16, CHD8, BCL11B, NFAT5, POU2F1, TCF4, KLF7, IKZF2, KLF12, CREB1, CREBBP, SMAD4, TEAD1, CREB5, SMAD2, AFF1, ATXN1, HDAC4, NOTCH1, CSRNP3, ZNF462, NFIC, NFIB
GO:0048598~embryonic morphogenesis	38	6.15e-06	SHROOM3, NDST1, DICER1, BMPR2, ZEB2, GLI3, ATP2B2, CHD7, MACF1, MYO15A, POU2F1, DYNC2H1, CEP290, FBN2, TRAF6, CDH23, HECTD1, MYO6, C2CD3, HTT, SMAD4, HSPG2, SMAD2, FZD3, CELSR1, PROX1, NOTCH2, MIB1, ACVR2B, NOTCH1, TSC1, LAMA5, GFPT1, CDON, LRP6, PTCH1, NSD1, MED1
GO:0002009~morphogenesis of an epithelium	19	8.99e-06	FRAS1, SHROOM3, C2CD3, HTT, SMAD4, ZEB2, FZD3, CELSR1, GLI3, PROX1, LAMA1, NOTCH2, MIB1, TSC1, LAMA5, FREM2, PTCH1, TRAF6, HECTD1
GO:0007156~homophilic cell adhesion	22	9.33e-06	DCHS2, PCDH11Y, PCDH11X, CELSR3, PCDH15, PTPRT, CELSR2, CELSR1, PCDH7, PCDH17, PCDH19, DCHS1, CDH6, CD84, FAT3, FAT4, FREM2, FAT1, FAT2, PKD1, ROBO2, CDH23
GO:0016197~endosome transport	14	1.23e-05	HTT, SNX1, EEA1, ABCA1, FLNA, MON2, HOOK3, LYST, PIKFYVE, VPS13A, DOPEY1, LRP2, ERC1, DCLK1
GO:0006793~phosphorus metabolic process	86	1.28e-05	DSTYK, CASK, TTN, ACVR1C, MAP3K9, AAK1, GAB1, CDK12, INSR, PRKCA, TRPM6, CSNK1G1, PIK3C2A, TRPM7, MYLK3, WNK1, PTPRT, WNK3, CDK6, WNK2, PRKCB, SPAG9, MAST4, PLCE1, ACVR2B, KSR2, SBF1, HIPK1, HIPK2, RELN, NRK, ERC1, LRRK2, MAP3K13, KALRN, SSH1, ERBB4, SSH2, PPM1A, BMPR2, ADRBK2, PRKDC, AKAP9, UHMK1, MTMR3, IRAK3, IGF1R, ERCC6, SPEG, MAP3K2, LMTK2, TNKS, PRKAA2, GK5, DCLK1, FGD4, PTPRB, OBSCN, PTPR…
GO:0006796~phosphate metabolic process	86	1.28e-05	DSTYK, CASK, TTN, ACVR1C, MAP3K9, AAK1, GAB1, CDK12, INSR, PRKCA, TRPM6, CSNK1G1, PIK3C2A, TRPM7, MYLK3, WNK1, PTPRT, WNK3, CDK6, WNK2, PRKCB, SPAG9, MAST4, PLCE1, ACVR2B, KSR2, SBF1, HIPK1, HIPK2, RELN, NRK, ERC1, LRRK2, MAP3K13, KALRN, SSH1, ERBB4, SSH2, PPM1A, BMPR2, ADRBK2, PRKDC, AKAP9, UHMK1, MTMR3, IRAK3, IGF1R, ERCC6, SPEG, MAP3K2, LMTK2, TNKS, PRKAA2, GK5, DCLK1, FGD4, PTPRB, OBSCN, PTPR…
GO:0045935~positive regulation of nucleobase, nucleoside, nucleotide and nucleic acid metabolic process	61	1.68e-05	PPARA, FOXK1, CASK, RORA, GLI3, ZBTB38, MYOCD, ZNF148, GUCY1A3, MKL2, KDM5A, INSR, ATF7IP, AR, MYO6, SOX11, ARID1A, ARID1B, MED13, PROX1, PPARGC1B, EP300, MTF1, NCOA3, BPTF, HIPK2, NSD1, CLOCK, MED1, ONECUT2, PPM1A, PRKDC, SOX6, ABCA1, PRDM16, IGF1R, CHD8, ERCC6, BCL11B, POU2F1, NFAT5, TNKS, TCF4, KLF7, IKZF2, KLF12, CREB1, CREBBP, SMAD4, TEAD1, CREB5, SMAD2, AFF1, ATXN1, HDAC4, NOTCH1, CSRNP3, H…
GO:0008104~protein localization	79	1.96e-05	TLN1, LTBP2, TLN2, ZMAT3, XPO4, VPS53, NBEA, MLH3, CLTC, GLI3, RAB3IP, SSR1, HOOK3, STXBP5L, APOB, VPS13C, CEP250, ANK3, VPS13D, DYNC2H1, CEP290, VPS13A, VPS13B, RANBP2, AGAP1, TPR, KIF13B, SYNRG, MYO6, PGAP1, LRP1B, GRIN2A, IPO9, HERC2, FLNB, FLNA, PRKCB, RAB11FIP4, STXBP5, BACE2, LYST, AKAP6, KPNA4, ERC1, FRAS1, STON2, RAB3B, SHROOM3, AKAP12, SNX1, ABCA1, MIA3, MACF1, DMD, PIKFYVE, SEC16A, TNKS…
GO:0007507~heart development	29	2e-05	ERBB4, PRKDC, SOX6, TTN, GLI3, CHD7, MYOCD, PKD1, MKL2, INSR, PCSK5, C2CD3, ALPK3, NF1, FBN1, HSPG2, TEAD1, SMAD2, PROX1, COL5A1, ATM, MIB1, ACVR2B, NOTCH1, PLCE1, EP300, TSC1, PTCH1, MED1
GO:0007016~cytoskeletal anchoring at plasma membrane	6	2.45e-05	TLN1, TLN2, ANK3, DMD, SPTBN4, FLNB
GO:0051494~negative regulation of cytoskeleton organization	13	3.54e-05	TRIOBP, SPTBN5, MAP1A, MAP1B, SPTBN4, MAP2, SPTBN2, SPTBN1, CLASP1, SPTA1, SPTB, APC, SPTAN1
GO:0010557~positive regulation of macromolecule biosynthetic process	62	3.6e-05	PPARA, FOXK1, CASK, RORA, GLI3, ZBTB38, MYOCD, ZNF148, MKL2, KDM5A, INSR, ATF7IP, AR, MYO6, SOX11, ARID1A, ARID1B, MED13, PROX1, IRS1, PPARGC1B, EP300, MTF1, NCOA3, BPTF, HIPK2, NSD1, CLOCK, MED1, ONECUT2, PPM1A, PRKDC, SOX6, PRDM16, IGF1R, CHD8, BCL11B, POU2F1, NFAT5, TNKS, TRAF6, TCF4, KLF7, IKZF2, KLF12, CREB1, CREBBP, SMAD4, TEAD1, ITGA2, CREB5, SMAD2, AFF1, ATXN1, HDAC4, NOTCH1, CSRNP3, HIVE…
GO:0015674~di-, tri-valent inorganic cation transport	25	3.64e-05	CACNB4, ATP2B2, ATP2B4, SLC24A4, SLC24A2, PKD1, TRPM6, TRPM7, CACNG8, CACNA1I, GRIN2A, ITPR3, ITPR1, PRKCB, ITPR2, ATP2A2, RYR3, CACNA1G, RYR1, CACNA1H, RYR2, CACNA1E, CACNA1C, CACNA1A, CACNA1B
GO:0006357~regulation of transcription from RNA polymerase II promoter	67	3.98e-05	PPARA, FOXK1, CASK, PAX5, RORA, ZBTB38, MYOCD, ZNF148, MKL2, ATF7IP, AR, MYO6, SOX11, MECP2, SPEN, MED13, PROX1, PPARGC1B, JMY, BRWD1, EP300, MTF1, BPTF, HIPK2, SMARCA5, MDM4, CUX1, LCOR, NSD1, SRCAP, CLOCK, MED1, TFCP2L1, ONECUT2, PRKDC, ABCA2, SOX6, PRDM16, MED12L, CHD8, BCL11B, CHD2, POU2F1, NFAT5, TCF4, IKZF3, KLF7, IKZF2, KLF12, CREB1, CREBBP, SMAD4, BRIP1, TEAD1, SMAD2, MED13L, ATXN1, HDAC4…
GO:0031328~positive regulation of cellular biosynthetic process	64	4.05e-05	PPARA, FOXK1, CASK, RORA, GLI3, ZBTB38, MYOCD, ZNF148, GUCY1A3, MKL2, KDM5A, INSR, ATF7IP, AR, MYO6, SOX11, ARID1A, MED13, ARID1B, PROX1, IRS1, PPARGC1B, EP300, MTF1, NCOA3, BPTF, HIPK2, NSD1, CLOCK, MED1, ONECUT2, PPM1A, PRKDC, SOX6, ABCA1, PRDM16, IGF1R, CHD8, BCL11B, POU2F1, NFAT5, TNKS, TRAF6, TCF4, KLF7, IKZF2, KLF12, CREB1, CREBBP, SMAD4, TEAD1, ITGA2, CREB5, SMAD2, AFF1, ATXN1, HDAC4, NOTC…
GO:0016310~phosphorylation	72	4.15e-05	DSTYK, CASK, TTN, ACVR1C, MAP3K9, AAK1, GAB1, CDK12, INSR, PRKCA, TRPM6, CSNK1G1, PIK3C2A, TRPM7, MYLK3, WNK1, WNK3, CDK6, WNK2, PRKCB, SPAG9, MAST4, PLCE1, ACVR2B, KSR2, HIPK1, HIPK2, RELN, NRK, LRRK2, ERC1, MAP3K13, KALRN, ERBB4, BMPR2, ADRBK2, PRKDC, AKAP9, UHMK1, IGF1R, IRAK3, ERCC6, MAP3K2, SPEG, LMTK2, TNKS, PRKAA2, DCLK1, FGD4, OBSCN, NIN, ALPK3, TAOK1, PDK3, CREB1, SMG1, TRIO, SMAD2, ATR,…
GO:0051173~positive regulation of nitrogen compound metabolic process	61	4.3e-05	PPARA, FOXK1, CASK, RORA, GLI3, ZBTB38, MYOCD, ZNF148, GUCY1A3, MKL2, KDM5A, INSR, ATF7IP, AR, MYO6, SOX11, ARID1A, ARID1B, MED13, PROX1, PPARGC1B, EP300, MTF1, NCOA3, BPTF, HIPK2, NSD1, CLOCK, MED1, ONECUT2, PPM1A, PRKDC, SOX6, ABCA1, PRDM16, IGF1R, CHD8, ERCC6, BCL11B, POU2F1, NFAT5, TNKS, TCF4, KLF7, IKZF2, KLF12, CREB1, CREBBP, SMAD4, TEAD1, CREB5, SMAD2, AFF1, ATXN1, HDAC4, NOTCH1, CSRNP3, H…
GO:0045941~positive regulation of transcription	55	5.08e-05	PPARA, FOXK1, CASK, RORA, GLI3, ZBTB38, MYOCD, ZNF148, MKL2, KDM5A, ATF7IP, AR, MYO6, SOX11, ARID1A, ARID1B, MED13, PROX1, PPARGC1B, EP300, NCOA3, BPTF, MTF1, HIPK2, NSD1, CLOCK, MED1, ONECUT2, PPM1A, PRKDC, SOX6, PRDM16, CHD8, BCL11B, NFAT5, POU2F1, TCF4, KLF7, IKZF2, KLF12, CREB1, CREBBP, SMAD4, TEAD1, CREB5, SMAD2, AFF1, ATXN1, HDAC4, NOTCH1, CSRNP3, HIVEP3, ZNF462, NFIC, NFIB
GO:0048729~tissue morphogenesis	25	5.26e-05	FRAS1, C2CD3, SHROOM3, HTT, SMAD4, BMPR2, FZD3, ZEB2, SMAD2, CELSR1, TTN, GLI3, PROX1, ATP7A, NOTCH2, MIB1, LAMA1, NOTCH1, MACF1, TSC1, FREM2, LAMA5, PTCH1, TRAF6, HECTD1
GO:0009891~positive regulation of biosynthetic process	64	6.28e-05	PPARA, FOXK1, CASK, RORA, GLI3, ZBTB38, MYOCD, ZNF148, GUCY1A3, MKL2, KDM5A, INSR, ATF7IP, AR, MYO6, SOX11, ARID1A, MED13, ARID1B, PROX1, IRS1, PPARGC1B, EP300, MTF1, NCOA3, BPTF, HIPK2, NSD1, CLOCK, MED1, ONECUT2, PPM1A, PRKDC, SOX6, ABCA1, PRDM16, IGF1R, CHD8, BCL11B, POU2F1, NFAT5, TNKS, TRAF6, TCF4, KLF7, IKZF2, KLF12, CREB1, CREBBP, SMAD4, TEAD1, ITGA2, CREB5, SMAD2, AFF1, ATXN1, HDAC4, NOTC…
GO:0030029~actin filament-based process	30	6.29e-05	MYO5A, TRIOBP, TLN1, SHROOM3, SSH1, SHROOM4, SSH2, TTN, FGD6, FGD4, FMNL3, MYO6, TNXB, SPTBN5, TRPM7, NF1, RICTOR, FLNB, GAS7, PROX1, ARHGAP26, FLNA, FMN1, PPP1R9A, XIRP2, CDC42BPA, SPTA1, DST, ABL2, PARVA
GO:0001822~kidney development	17	6.55e-05	PKHD1, SOX11, ARID5B, FBN1, NF1, SMAD4, PROX1, GLI3, ACVR2B, PLCE1, TSC1, LAMA5, PYGO1, CEP290, ROBO2, PCSK5, APC
GO:0043062~extracellular structure organization	23	8.87e-05	TNXB, MYO6, ERBB4, NRXN3, TNC, NF1, MAP1B, UTRN, HSPG2, NFASC, NRXN1, CACNB4, COL5A1, ATP7A, ATP2B2, COL19A1, TSC1, ANK3, ACAN, COL12A1, LAMC1, APBB2, CACNA1A
GO:0042384~cilium assembly	9	9.54e-05	C2CD3, PKHD1, LAMA5, PCNT, ONECUT2, DYNC2H1, ALMS1, PCM1, RAB3IP
GO:0050808~synapse organization	13	0.000104	MYO6, ERBB4, NRXN3, TNC, UTRN, MAP1B, NFASC, NRXN1, CACNB4, ATP2B2, TSC1, ANK3, CACNA1A
GO:0001655~urogenital system development	18	0.000104	AR, PKHD1, SOX11, ARID5B, FBN1, NF1, SMAD4, PROX1, GLI3, ACVR2B, PLCE1, TSC1, LAMA5, PYGO1, CEP290, ROBO2, PCSK5, APC
GO:0010628~positive regulation of gene expression	55	0.000111	PPARA, FOXK1, CASK, RORA, GLI3, ZBTB38, MYOCD, ZNF148, MKL2, KDM5A, ATF7IP, AR, MYO6, SOX11, ARID1A, ARID1B, MED13, PROX1, PPARGC1B, EP300, NCOA3, BPTF, MTF1, HIPK2, NSD1, CLOCK, MED1, ONECUT2, PPM1A, PRKDC, SOX6, PRDM16, CHD8, BCL11B, NFAT5, POU2F1, TCF4, KLF7, IKZF2, KLF12, CREB1, CREBBP, SMAD4, TEAD1, CREB5, SMAD2, AFF1, ATXN1, HDAC4, NOTCH1, CSRNP3, HIVEP3, ZNF462, NFIC, NFIB
GO:0006350~transcription	154	0.000115	IL16, ZNF451, BBX, CNOT1, RORA, PGR, MYOCD, ZNF445, ZNF592, RREB1, MECP2, ZHX3, ARID1A, ARID1B, MED13, PROX1, PPARGC1B, FOXN3, FRY, ZNF236, EP300, MTF1, TRIM33, ASCC3, SMARCA5, MGA, PRDM2, VGLL3, MCTS1, CAMTA1, TSHZ2, ZNF516, SETD1B, TFCP2L1, ONECUT2, BMPR2, AHCTF1, SOX6, TRRAP, ZNF618, DIDO1, NR2C2, MED12L, TFDP2, CASZ1, TCF4, HIP1, KLF7, IKZF3, ZMYM2, IKZF2, KLF12, CREBBP, ZNF621, SMAD4, ZBTB41…
GO:0007628~adult walking behavior	8	0.000124	KCNMA1, SCN1A, CHD7, HIPK2, SPTBN4, CACNB4, CACNA1C, CACNA1A
GO:0030071~regulation of mitotic metaphase/anaphase transition	8	0.000124	CENPF, CENPE, HERC2, TPR, ZZEF1, ATM, MYCBP2, APC
GO:0051693~actin filament capping	8	0.000124	TRIOBP, SPTBN5, SPTBN4, SPTBN2, SPTBN1, SPTA1, SPTAN1, SPTB
GO:0030036~actin cytoskeleton organization	28	0.000126	TRIOBP, TLN1, SHROOM3, SSH1, SHROOM4, SSH2, TTN, FGD6, FGD4, FMNL3, TNXB, SPTBN5, TRPM7, NF1, RICTOR, FLNB, GAS7, PROX1, ARHGAP26, FLNA, FMN1, PPP1R9A, XIRP2, CDC42BPA, SPTA1, DST, ABL2, PARVA
GO:0006928~cell motion	47	0.000141	DCC, DNAH11, DNAH9, TLN1, IL16, PLXNA2, DNAH17, DNAH3, PRKDC, DNAH1, ZEB2, DNAH2, DNAH7, DNAH8, DNAH5, MYCBP2, SEMA5A, APOB, MACF1, ANK3, ROBO2, UNC5C, DCX, DCLK1, FN1, APC, PRKCA, KLF7, CCDC88A, NRXN3, MDGA1, ARID5B, NFASC, ITGA2, NRXN1, SLIT1, COL5A1, SLIT3, LAMA1, TNS1, LAMA5, LYST, LRP6, RELN, VCAN, LAMC1, APBB2
GO:0045449~regulation of transcription	184	0.000143	IL16, ZNF451, BBX, CASK, CNOT1, RORA, CBX5, PGR, MYOCD, ZNF445, INSR, ZNF592, MYO6, RREB1, MECP2, ZHX3, ARID1A, ARID1B, MED13, PROX1, PPARGC1B, FOXN3, FRY, ZNF236, EP300, TRIM33, MTF1, ASCC3, SMARCA5, MGA, PRDM2, VGLL3, ERC1, MCTS1, CAMTA1, TSHZ2, ZNF516, SETD1B, TFCP2L1, ONECUT2, ABCA2, TRRAP, SOX6, ZNF618, NR2C2, MED12L, JRK, IRAK3, TRIM66, ELK4, DMD, TFDP2, CASZ1, TCF4, HIP1, KLF7, IKZF3, ZMYM…
GO:0030001~metal ion transport	46	0.000167	SLC5A3, KCNH1, SLC9A7, SCN1A, SCN3A, KCNA1, CACNB4, ATP2B2, ATP2B4, KCNQ3, SLC24A4, SLC24A2, SLC4A8, SCN9A, PKD1, NEDD4L, SCN5A, SLC30A7, HCN1, KCNMA1, TRPM6, TRPM7, CACNG8, SCN2A, CACNA1I, GRIN2A, ITPR3, ITPR1, ITPR2, PRKCB, ATP7A, ABCC9, TSC1, ATP2A2, RYR3, KCNN3, RYR1, CACNA1G, CACNA1H, RYR2, CACNA1E, SCN8A, SLC38A1, CACNA1C, CACNA1A, CACNA1B
GO:0035295~tube development	27	0.000199	SHROOM3, DICER1, BMPR2, ZEB2, GLI3, SEMA5A, ROBO2, TRAF6, PCSK5, HECTD1, C2CD3, SMAD4, SMAD2, FZD3, CELSR1, PROX1, ATP7A, MIB1, ACVR2B, NOTCH1, EP300, TSC1, LAMA5, PTCH1, CUX1, NFIB, MED1
GO:0030835~negative regulation of actin filament depolymerization	8	0.000228	TRIOBP, SPTBN5, SPTBN4, SPTBN2, SPTBN1, SPTA1, SPTAN1, SPTB
GO:0046578~regulation of Ras protein signal transduction	26	0.000234	USP6, AGFG1, AKAP13, PLEKHG4B, ARFGEF2, TTN, TBC1D16, SOS1, AGAP1, FGD6, FGD4, OBSCN, KIAA1244, NF1, PSD3, SCAI, TRIO, RICTOR, ARHGEF12, NOTCH2, PLCE1, TSC1, RASGRF2, MTOR, SPATA13, KALRN
GO:0007517~muscle organ development	26	0.000252	FOXK1, TNC, UTRN, CACNB4, SOX6, TTN, SPEG, DMD, COL6A3, MKL2, ARID5B, NF1, HSPG2, CENPF, FLNB, PROX1, FXR1, LAMA2, EP300, COL19A1, TSC1, NEB, LAMA5, SVIL, CACNA1H, SGCD
GO:0016331~morphogenesis of embryonic epithelium	12	0.000281	MIB1, C2CD3, SHROOM3, TSC1, HTT, LAMA5, FZD3, ZEB2, PTCH1, CELSR1, TRAF6, HECTD1
GO:0010629~negative regulation of gene expression	48	0.000284	PPARA, FOXK1, TFCP2L1, DICER1, PAX5, ZEB2, SOX6, PRDM16, RLIM, GLI3, CBX5, TRIM66, TNRC6C, ZNF148, POU2F1, TCF4, TNRC6B, BAZ2A, TNRC6A, INSR, ATF7IP, KLF12, ARID5B, MECP2, SMAD4, CENPF, ZHX3, SMAD2, SPEN, PROX1, PURB, FOXN3, ATXN1, HDAC4, BPTF, TRIM33, TRPS1, HIPK2, RFX3, HIVEP1, MDM4, NFIC, LCOR, CUX1, NSD1, NCOR1, ZFHX3, NCOR2
GO:0031327~negative regulation of cellular biosynthetic process	52	0.000292	PPARA, FOXK1, PAX5, ZEB2, RLIM, GLI3, CBX5, ZNF148, PRKCA, ATF7IP, ARID5B, MECP2, ZHX3, ANKHD1-EIF4EBP3, SPEN, PROX1, PURB, FOXN3, TRIM33, BPTF, BACE2, HIPK2, MDM4, CUX1, LCOR, NSD1, TFCP2L1, IGF2BP1, SOX6, PRDM16, TRIM66, POU2F1, TCF4, TNRC6A, BAZ2A, KLF12, SMAD4, CENPF, BRCA2, SMAD2, ATR, ANKHD1, ATXN1, HDAC4, TSC1, TRPS1, HIVEP1, RFX3, NFIC, ZFHX3, NCOR1, CACNA1A, NCOR2
GO:0051129~negative regulation of cellular component organization	20	0.000294	TRIOBP, SPTBN5, MAP1A, SPTBN4, MAP1B, CENPF, PAX5, CENPE, TTC3, ATM, IRAK3, MAP2, SPTBN2, SPTBN1, CLASP1, SPTA1, TPR, SPTB, APC, SPTAN1
GO:0010558~negative regulation of macromolecule biosynthetic process	51	0.000296	PPARA, FOXK1, PAX5, ZEB2, RLIM, GLI3, CBX5, ZNF148, PRKCA, ATF7IP, ARID5B, MECP2, ZHX3, ANKHD1-EIF4EBP3, SPEN, PROX1, PURB, FOXN3, TRIM33, BPTF, BACE2, HIPK2, MDM4, CUX1, LCOR, NSD1, TFCP2L1, IGF2BP1, SOX6, PRDM16, TRIM66, POU2F1, TCF4, BAZ2A, TNRC6A, KLF12, SMAD4, CENPF, BRCA2, SMAD2, ATR, ANKHD1, ATXN1, HDAC4, TSC1, TRPS1, HIVEP1, RFX3, NFIC, ZFHX3, NCOR1, NCOR2
GO:0016192~vesicle-mediated transport	53	0.000305	SORL1, CLTC, RAB3IP, STXBP5L, HOOK3, ANK1, VPS13A, GOLGA4, GOLGA3, SYNRG, MYO6, LRP1B, PCLO, FLNA, LRPAP1, KIF1C, STXBP5, IGF2R, LYST, CUX1, UNC13C, ERC1, UNC13A, KALRN, TG, STON2, SNX1, EEA1, ABCA1, ARFGEF2, PEX5L, MIA3, PIKFYVE, SEC16A, DOPEY1, EXOC5, DCLK1, HIP1, CUBN, HTT, SPTBN4, STAB2, MON2, LRP1, STAB1, RAB22A, SPTBN2, LRP6, LRP2, CACNA1C, CACNA1A, LRP4, CLCN5
GO:0035023~regulation of Rho protein signal transduction	16	0.000326	OBSCN, SCAI, AKAP13, TRIO, RICTOR, PLEKHG4B, TTN, ARHGEF12, TSC1, RASGRF2, SOS1, MTOR, SPATA13, FGD6, FGD4, KALRN
GO:0060429~epithelium development	27	0.000327	FRAS1, HRNR, C2CD3, SHROOM3, HTT, TFCP2L1, ONECUT2, SMAD4, FZD3, ZEB2, CELSR1, GLI3, PROX1, PGR, NOTCH2, MIB1, LAMA1, LAMA3, TSC1, FREM2, FLG, LAMA5, AHNAK2, DSP, PTCH1, TRAF6, HECTD1
GO:0060271~cilium morphogenesis	9	0.000334	C2CD3, PKHD1, LAMA5, PCNT, ONECUT2, DYNC2H1, ALMS1, PCM1, RAB3IP
GO:0032956~regulation of actin cytoskeleton organization	15	0.000344	TRIOBP, CCDC88A, SPTBN5, SPTBN4, RICTOR, PROX1, NEBL, NEB, TSC1, SPTBN2, SPTBN1, SPTA1, MTOR, SPTB, SPTAN1
GO:0045944~positive regulation of transcription from RNA polymerase II promoter	38	0.000347	PPARA, ONECUT2, PRKDC, CASK, SOX6, RORA, ZBTB38, CHD8, MYOCD, ZNF148, BCL11B, NFAT5, POU2F1, MKL2, AR, MYO6, IKZF2, KLF12, CREB1, SOX11, CREBBP, SMAD4, TEAD1, SMAD2, MED13, PPARGC1B, ATXN1, HDAC4, NOTCH1, EP300, CSRNP3, MTF1, HIPK2, ZNF462, NFIC, CLOCK, NFIB, MED1
GO:0043254~regulation of protein complex assembly	15	0.000388	ATF7IP, TRIOBP, SPTBN5, MAP1B, SPTBN4, HCFC1, RICTOR, SPTBN2, SPTBN1, SPTA1, MTOR, MDN1, SPTB, APC, SPTAN1
GO:0009890~negative regulation of biosynthetic process	52	0.000483	PPARA, FOXK1, PAX5, ZEB2, RLIM, GLI3, CBX5, ZNF148, PRKCA, ATF7IP, ARID5B, MECP2, ZHX3, ANKHD1-EIF4EBP3, SPEN, PROX1, PURB, FOXN3, TRIM33, BPTF, BACE2, HIPK2, MDM4, CUX1, LCOR, NSD1, TFCP2L1, IGF2BP1, SOX6, PRDM16, TRIM66, POU2F1, TCF4, TNRC6A, BAZ2A, KLF12, SMAD4, CENPF, BRCA2, SMAD2, ATR, ANKHD1, ATXN1, HDAC4, TSC1, TRPS1, HIVEP1, RFX3, NFIC, ZFHX3, NCOR1, CACNA1A, NCOR2
GO:0032970~regulation of actin filament-based process	15	0.000488	TRIOBP, CCDC88A, SPTBN5, SPTBN4, RICTOR, PROX1, NEBL, NEB, TSC1, SPTBN2, SPTBN1, SPTA1, MTOR, SPTB, SPTAN1
GO:0030834~regulation of actin filament depolymerization	8	0.000507	TRIOBP, SPTBN5, SPTBN4, SPTBN2, SPTBN1, SPTA1, SPTAN1, SPTB
GO:0016358~dendrite development	9	0.000513	KLF7, MYO6, MAP2, MAP1B, STRN, CELSR2, DCX, DCLK1, CACNA1A
GO:0030832~regulation of actin filament length	12	0.000591	TRIOBP, SPTBN5, NEB, SPTBN4, SPTBN2, SPTBN1, SPTA1, MTOR, RICTOR, SPTAN1, SPTB, NEBL
GO:0007167~enzyme linked receptor protein signaling pathway	35	0.000631	REPS2, ERBB4, LTBP2, NDST1, IL6ST, USP9Y, USP9X, BMPR2, PHIP, IGF1R, SOS1, GAB1, SHC3, INSR, PTPRD, NIN, CREB1, ARID5B, CBL, SMAD4, LIFR, SOCS7, TRIO, SMAD2, PTPRT, IRS1, FLNA, EPHA5, ACVR2B, PLCE1, PRLR, HIPK2, NTRK2, SPTBN1, CACNA1A
GO:0008344~adult locomotory behavior	11	0.000643	KCNMA1, ATXN1, SCN1A, CHD7, HIPK2, SPTBN4, OTOG, CACNB4, CACNA1C, CACNA1A, CDH23
GO:0030837~negative regulation of actin filament polymerization	8	0.000644	TRIOBP, SPTBN5, SPTBN4, SPTBN2, SPTBN1, SPTA1, SPTAN1, SPTB
GO:0045892~negative regulation of transcription, DNA-dependent	36	0.000652	PPARA, FOXK1, TFCP2L1, PAX5, SOX6, PRDM16, CBX5, TRIM66, ZNF148, POU2F1, TCF4, BAZ2A, ATF7IP, KLF12, ARID5B, SMAD4, MECP2, ZHX3, SMAD2, SPEN, PROX1, PURB, FOXN3, HDAC4, BPTF, TRPS1, HIPK2, HIVEP1, MDM4, NFIC, LCOR, CUX1, NSD1, NCOR1, ZFHX3, NCOR2
GO:0030900~forebrain development	20	0.000698	ERBB4, NDST1, HTT, CREB1, NF1, ZEB2, GLI3, TACC2, NOTCH3, ATP7A, ATRX, NOTCH1, SLC1A2, TSC1, DYNC2H1, RELN, LRP2, ASPM, DCLK1, NFIB
GO:0044087~regulation of cellular component biogenesis	19	0.000809	PRKCA, COL4A4, ATF7IP, TRIOBP, SPTBN5, SPTBN4, MAP1B, HCFC1, RICTOR, PROX1, TSC1, SPTBN2, SPTBN1, SPTA1, MTOR, MDN1, SPTB, APC, SPTAN1
GO:0032272~negative regulation of protein polymerization	8	0.000809	TRIOBP, SPTBN5, SPTBN4, SPTBN2, SPTBN1, SPTA1, SPTAN1, SPTB
GO:0048870~cell motility	32	0.000836	DCC, DNAH11, IL16, PLXNA2, DNAH17, DNAH3, PRKDC, DNAH1, ZEB2, DNAH2, DNAH7, DNAH8, DNAH5, APOB, DCX, DCLK1, APC, FN1, PRKCA, CCDC88A, MDGA1, ARID5B, COL5A1, LAMA1, TNS1, LAMA5, LYST, LRP6, RELN, VCAN, LAMC1, APBB2
GO:0051674~localization of cell	32	0.000836	DCC, DNAH11, IL16, PLXNA2, DNAH17, DNAH3, PRKDC, DNAH1, ZEB2, DNAH2, DNAH7, DNAH8, DNAH5, APOB, DCX, DCLK1, APC, FN1, PRKCA, CCDC88A, MDGA1, ARID5B, COL5A1, LAMA1, TNS1, LAMA5, LYST, LRP6, RELN, VCAN, LAMC1, APBB2
GO:0016481~negative regulation of transcription	43	0.000868	PPARA, FOXK1, TFCP2L1, PAX5, ZEB2, SOX6, PRDM16, RLIM, GLI3, CBX5, TRIM66, ZNF148, POU2F1, TCF4, BAZ2A, ATF7IP, KLF12, ARID5B, MECP2, SMAD4, CENPF, ZHX3, SMAD2, SPEN, PROX1, PURB, FOXN3, ATXN1, HDAC4, BPTF, TRIM33, TRPS1, HIPK2, RFX3, HIVEP1, MDM4, NFIC, LCOR, CUX1, NSD1, NCOR1, ZFHX3, NCOR2
GO:0051253~negative regulation of RNA metabolic process	36	0.00087	PPARA, FOXK1, TFCP2L1, PAX5, SOX6, PRDM16, CBX5, TRIM66, ZNF148, POU2F1, TCF4, BAZ2A, ATF7IP, KLF12, ARID5B, SMAD4, MECP2, ZHX3, SMAD2, SPEN, PROX1, PURB, FOXN3, HDAC4, BPTF, TRPS1, HIPK2, HIVEP1, MDM4, NFIC, LCOR, CUX1, NSD1, NCOR1, ZFHX3, NCOR2
GO:0040012~regulation of locomotion	23	0.00091	PRKCA, MUC2, ERBB4, IL16, IL6ST, NF1, ONECUT2, SCAI, ITGA2, ABHD2, IRS1, LAMA2, LAMA1, SPAG9, IGF1R, MIA3, LAMA3, ARHGAP5, LAMA5, GAB1, UNC5C, INSR, APC
GO:0019226~transmission of nerve impulse	35	0.000951	SCN1A, KCNA1, AKAP9, CACNB4, SLC1A2, KCNQ3, DMD, CNTNAP2, QKI, SHC3, KCNMA1, COL4A4, PRKCA, MYO6, NOS1, DLGAP2, NRXN3, NF1, SPTBN4, GRIN2A, BSN, NRXN1, PCLO, GRM5, ATXN1, KIF1B, TSC1, KCNN3, TMOD2, CACNA1E, SCN8A, CACNA1C, UNC13C, CACNA1A, CACNA1B
GO:0060606~tube closure	8	0.00100579	SHROOM3, TSC1, FZD3, ZEB2, PTCH1, CELSR1, TRAF6, HECTD1
GO:0001843~neural tube closure	8	0.00100579	SHROOM3, TSC1, FZD3, ZEB2, PTCH1, CELSR1, TRAF6, HECTD1
GO:0060562~epithelial tube morphogenesis	12	0.00100906	MIB1, SHROOM3, TSC1, LAMA5, SMAD4, FZD3, ZEB2, PTCH1, CELSR1, TRAF6, GLI3, HECTD1
GO:0030334~regulation of cell migration	21	0.00102569	MUC2, ERBB4, IL6ST, NF1, ONECUT2, SCAI, ITGA2, ABHD2, IRS1, LAMA2, LAMA1, SPAG9, IGF1R, MIA3, LAMA3, ARHGAP5, LAMA5, GAB1, UNC5C, INSR, APC
GO:0032940~secretion by cell	24	0.00107418	MYO6, LTBP2, HTT, NRXN3, SMAD2, ILDR2, ABCA1, ARFGEF2, PCLO, PEX5L, STXBP5L, ACVR2B, MIA3, ANK1, STXBP5, BACE2, NTRK2, EXOC5, LRP2, UNC13C, CACNA1C, PCSK5, UNC13A, CACNA1A
GO:0032271~regulation of protein polymerization	12	0.00114508	TRIOBP, SPTBN5, SPTBN4, MAP1B, SPTBN2, SPTBN1, SPTA1, MTOR, RICTOR, SPTAN1, SPTB, APC
GO:0021915~neural tube development	12	0.00114508	MIB1, C2CD3, SHROOM3, TSC1, FZD3, ZEB2, PTCH1, CELSR1, TRAF6, PROX1, GLI3, HECTD1
GO:0032886~regulation of microtubule-based process	10	0.00126283	MACF1, CEP250, MAP1A, MAP2, MAP1B, CLASP1, CENPE, DST, TACC2, APC
GO:0001841~neural tube formation	9	0.00131286	MIB1, SHROOM3, TSC1, FZD3, ZEB2, PTCH1, CELSR1, TRAF6, HECTD1
GO:0010604~positive regulation of macromolecule metabolic process	69	0.00140055	PPARA, FOXK1, IL6ST, CASK, RORA, GLI3, ZBTB38, MYOCD, ZNF148, MKL2, KDM5A, INSR, ATF7IP, PRKCA, AR, MYO6, SOX11, ARID1A, MED13, ARID1B, PROX1, IRS1, PPARGC1B, EP300, MTF1, NCOA3, BPTF, HIPK2, LRRK2, NSD1, CLOCK, MED1, ONECUT2, PPM1A, BMPR2, PRKDC, SOX6, PRDM16, IGF1R, CHD8, ERCC6, BCL11B, POU2F1, NFAT5, TNKS, TRAF6, TCF4, APC, KLF7, IKZF2, KLF12, CREB1, CREBBP, SMAD4, TEAD1, ITGA2, CREB5, SMAD2, …
GO:0014020~primary neural tube formation	8	0.00182746	SHROOM3, TSC1, FZD3, ZEB2, PTCH1, CELSR1, TRAF6, HECTD1
GO:0070507~regulation of microtubule cytoskeleton organization	9	0.00182816	MACF1, CEP250, MAP1A, MAP2, MAP1B, CLASP1, CENPE, DST, APC
GO:0044057~regulation of system process	31	0.00186682	ERBB4, IL6ST, GRIK3, PPP1R12B, BMPR2, ATP2B2, MYOCD, SLC24A2, GUCY1A3, SCN5A, COL4A4, PRKCA, KCNMA1, NOS1, MYO6, HTT, MAP1B, GRIN2A, ITGA2, LAMA2, HDAC4, PLCE1, ATP2A2, NTRK2, CACNA1G, CACNA1H, RYR2, CELF2, USP46, CACNA1C, CACNA1A
GO:0006812~cation transport	48	0.00207589	SLC5A3, KCNH1, SLC44A1, SLC9A7, SCN1A, SCN3A, KCNA1, CACNB4, ATP2B2, ATP2B4, KCNQ3, SLC24A4, SLC24A2, SLC4A8, SCN9A, PKD1, NEDD4L, SCN5A, SLC30A7, HCN1, KCNMA1, TRPM6, TRPM7, CACNG8, SCN2A, CACNA1I, GRIN2A, ITPR3, MON2, ITPR1, ITPR2, PRKCB, ATP7A, ABCC9, TSC1, ATP2A2, RYR3, KCNN3, RYR1, CACNA1G, CACNA1H, RYR2, CACNA1E, SCN8A, SLC38A1, CACNA1C, CACNA1A, CACNA1B
GO:0001838~embryonic epithelial tube formation	9	0.00213952	MIB1, SHROOM3, TSC1, FZD3, ZEB2, PTCH1, CELSR1, TRAF6, HECTD1
GO:0031333~negative regulation of protein complex assembly	8	0.00219356	TRIOBP, SPTBN5, SPTBN4, SPTBN2, SPTBN1, SPTA1, SPTAN1, SPTB
GO:0030879~mammary gland development	11	0.00219606	PGR, IGF1R, ATP2B2, ERBB4, PRLR, CREB1, BRCA2, ITGA2, PTCH1, IRS1, GLI3
GO:0048813~dendrite morphogenesis	5	0.00221598	KLF7, CELSR2, DCX, DCLK1, CACNA1A
GO:0007520~myoblast fusion	5	0.00221598	KCNH1, NOS1, CDON, CACNA1H, ADAM12
GO:0007094~mitotic cell cycle spindle assembly checkpoint	5	0.00221598	CENPF, CENPE, TPR, ATM, APC
GO:0045841~negative regulation of mitotic metaphase/anaphase transition	5	0.00221598	CENPF, CENPE, TPR, ATM, APC
GO:0051270~regulation of cell motion	22	0.00224893	MUC2, ERBB4, PKHD1, IL6ST, NF1, ONECUT2, SCAI, ITGA2, ABHD2, IRS1, LAMA2, LAMA1, SPAG9, IGF1R, MIA3, LAMA3, ARHGAP5, LAMA5, GAB1, UNC5C, INSR, APC
GO:0045934~negative regulation of nucleobase, nucleoside, nucleotide and nucleic acid metabolic process	45	0.00229478	PPARA, FOXK1, TFCP2L1, PAX5, ZEB2, SOX6, PRDM16, RLIM, GLI3, CBX5, TRIM66, ZNF148, POU2F1, TCF4, BAZ2A, ATF7IP, KLF12, ARID5B, MECP2, SMAD4, CENPF, BRCA2, ZHX3, SMAD2, SPEN, ATR, PROX1, PURB, FOXN3, ATXN1, HDAC4, TRIM33, BPTF, TRPS1, HIPK2, HIVEP1, RFX3, MDM4, NFIC, LCOR, CUX1, NSD1, NCOR1, ZFHX3, NCOR2
GO:0051276~chromosome organization	43	0.00248935	SETD1B, PRKDC, SOX6, MLH3, TRRAP, TTN, ARID2, CBX5, CHD9, CHD8, CHD7, NIPBL, CHD2, CHD6, KDM5A, BAZ2A, CHD5, APC, RBBP4, SMCHD1, CREBBP, CENPF, BRCA2, ARID1A, WHSC1, CENPE, ARID1B, HDAC4, EP300, TEX15, HUWE1, BPTF, ASH1L, SMARCA5, TEP1, JMJD1C, SETD2, SMC1A, NSD1, SRCAP, NCOR1, EP400, RERE
GO:0035148~tube lumen formation	9	0.00249108	MIB1, SHROOM3, TSC1, FZD3, ZEB2, PTCH1, CELSR1, TRAF6, HECTD1
GO:0016568~chromatin modification	28	0.00249931	SETD1B, TRRAP, ARID2, CHD9, CHD8, CHD7, CHD6, KDM5A, CHD5, BAZ2A, RBBP4, CREBBP, WHSC1, ARID1A, ARID1B, HDAC4, EP300, BPTF, HUWE1, ASH1L, SMARCA5, JMJD1C, SETD2, NCOR1, SRCAP, NSD1, RERE, EP400
GO:0030833~regulation of actin filament polymerization	10	0.00255703	TRIOBP, SPTBN5, SPTBN4, SPTBN2, SPTBN1, SPTA1, MTOR, RICTOR, SPTAN1, SPTB
GO:0045184~establishment of protein localization	62	0.00257325	LTBP2, ZMAT3, XPO4, VPS53, CLTC, GLI3, RAB3IP, STXBP5L, HOOK3, SSR1, APOB, ANK3, CEP290, VPS13A, RANBP2, VPS13B, TPR, AGAP1, KIF13B, SYNRG, MYO6, PGAP1, LRP1B, IPO9, HERC2, FLNA, PRKCB, RAB11FIP4, STXBP5, BACE2, LYST, AKAP6, KPNA4, ERC1, FRAS1, STON2, RAB3B, AKAP12, SNX1, ABCA1, MIA3, MACF1, SEC16A, TNKS, EXOC5, DOPEY1, PCSK5, TNPO1, MYO5B, CUBN, HTT, EXPH5, ITGA2, CENPF, CENPE, MON2, RAB30, TRPS…
GO:0042692~muscle cell differentiation	16	0.00266508	KCNH1, NOS1, TNC, UTRN, CACNB4, SOX6, TTN, PROX1, SYNE1, TSC1, SPEG, CDON, CACNA1H, QKI, MKL2, ADAM12
GO:0016337~cell-cell adhesion	28	0.00276836	DCHS2, PCDH11Y, PKHD1, PCDH11X, ZAN, CELSR3, PCDH15, CELSR2, PTPRT, PCDH7, CELSR1, PCDH17, PKD1L1, PCDH19, GPR98, DCHS1, CDH6, CD84, COL19A1, FAT3, FREM2, FAT4, FAT1, FAT2, ACAN, PKD1, ROBO2, CDH23
GO:0051172~negative regulation of nitrogen compound metabolic process	45	0.0029637	PPARA, FOXK1, TFCP2L1, PAX5, ZEB2, SOX6, PRDM16, RLIM, GLI3, CBX5, TRIM66, ZNF148, POU2F1, TCF4, BAZ2A, ATF7IP, KLF12, ARID5B, MECP2, SMAD4, CENPF, BRCA2, ZHX3, SMAD2, SPEN, ATR, PROX1, PURB, FOXN3, ATXN1, HDAC4, TRIM33, BPTF, TRPS1, HIPK2, HIVEP1, RFX3, MDM4, NFIC, LCOR, CUX1, NSD1, NCOR1, ZFHX3, NCOR2
GO:0007224~smoothened signaling pathway	6	0.00306135	NDST1, HIPK1, CDON, HIPK2, PTCH1, GLI3
GO:0031577~spindle checkpoint	5	0.00318002	CENPF, CENPE, TPR, ATM, APC
GO:0000768~syncytium formation by plasma membrane fusion	5	0.00318002	KCNH1, NOS1, CDON, CACNA1H, ADAM12
GO:0045839~negative regulation of mitosis	5	0.00318002	CENPF, CENPE, TPR, ATM, APC
GO:0051784~negative regulation of nuclear division	5	0.00318002	CENPF, CENPE, TPR, ATM, APC
GO:0006338~chromatin remodeling	10	0.00330273	HDAC4, CHD8, RBBP4, BPTF, SMARCA5, ARID1A, ARID1B, CHD6, BAZ2A, RERE
GO:0007389~pattern specification process	27	0.00349962	DNAH11, SHROOM3, BMPR2, PRKDC, ZEB2, GLI3, SEMA5A, DYNC2H1, PCSK5, APC, C2CD3, HTT, SMAD4, SMAD2, CELSR2, ATM, MIB1, NOTCH2, ACVR2B, NOTCH1, EP300, HIPK1, HIPK2, LRP6, RFX3, PTCH1, RELN
GO:0010605~negative regulation of macromolecule metabolic process	59	0.0036118	PPARA, FOXK1, DICER1, PAX5, ZEB2, RLIM, GLI3, CBX5, ZNF148, INSR, PRKCA, ATF7IP, ARID5B, MECP2, GRIN2A, ZHX3, ANKHD1-EIF4EBP3, SPEN, PROX1, FLNA, PURB, FOXN3, TRIM33, BPTF, BACE2, HIPK2, MDM4, CUX1, LCOR, NSD1, TFCP2L1, IGF2BP1, SOX6, PRDM16, IRAK3, TRIM66, TNRC6C, POU2F1, TNRC6B, TCF4, TNRC6A, BAZ2A, KLF12, PTPN3, SMAD4, CENPF, BRCA2, SMAD2, ATR, ANKHD1, ATXN1, HDAC4, TSC1, TRPS1, HIVEP1, RFX3, …
GO:0035239~tube morphogenesis	16	0.00424757	SEMA5A, MIB1, NOTCH1, C2CD3, SHROOM3, TSC1, LAMA5, DICER1, SMAD4, PTCH1, FZD3, ZEB2, CELSR1, TRAF6, GLI3, HECTD1
GO:0050954~sensory perception of mechanical stimulus	14	0.00427193	COL4A3, MYO6, MAP1A, SPTBN4, ITGA2, ALMS1, PCDH15, GPR98, ATP2B2, CHD7, MYO15A, OTOG, USH2A, CDH23
GO:0045995~regulation of embryonic development	5	0.00439484	LAMA2, LAMA1, LAMA3, LAMA5, INSR
GO:0042490~mechanoreceptor differentiation	7	0.00439694	KCNMA1, ATP2B2, MYO6, NTRK2, CUX1, GPR98, CDH23
GO:0009952~anterior/posterior pattern formation	17	0.00444684	HTT, SMAD4, BMPR2, PRKDC, SMAD2, ZEB2, GLI3, ATM, MIB1, ACVR2B, NOTCH1, EP300, HIPK1, HIPK2, LRP6, PCSK5, APC
GO:0046903~secretion	29	0.00457004	LTBP2, ILDR2, ABCA1, CACNB4, ARFGEF2, PEX5L, STXBP5L, MIA3, ANK1, NFAT5, NEDD4L, EXOC5, PCSK5, KCNMA1, MYO6, NRXN3, HTT, SMAD2, PCLO, ACVR2B, STXBP5, BACE2, NTRK2, LRP2, UNC13C, CACNA1C, UNC13A, CACNA1A, CLCN5
GO:0043009~chordate embryonic development	31	0.00520785	SHROOM3, NDST1, PRKDC, ZEB2, GLI3, CHD8, APOB, CHD7, ANKRD11, PKD1, MKL2, TRAF6, PCSK5, HECTD1, AR, CUBN, C2CD3, HTT, HSPG2, BRCA2, SMAD2, FZD3, CELSR1, PROX1, ATM, MIB1, EP300, TSC1, GFPT1, PTCH1, MED1
GO:0021953~central nervous system neuron differentiation	8	0.00570794	PRKCA, ATP7A, DCC, BCL11B, DCX, DCLK1, CACNA1A, MYCBP2
GO:0030031~cell projection assembly	12	0.00571299	C2CD3, CCDC88A, PKHD1, LAMA5, PCNT, ONECUT2, DYNC2H1, ALMS1, PCM1, FGD6, RAB3IP, FGD4
GO:0009792~embryonic development ending in birth or egg hatching	31	0.00580577	SHROOM3, NDST1, PRKDC, ZEB2, GLI3, CHD8, APOB, CHD7, ANKRD11, PKD1, MKL2, TRAF6, PCSK5, HECTD1, AR, CUBN, C2CD3, HTT, HSPG2, BRCA2, SMAD2, FZD3, CELSR1, PROX1, ATM, MIB1, EP300, TSC1, GFPT1, PTCH1, MED1
GO:0006949~syncytium formation	5	0.00588741	KCNH1, NOS1, CDON, CACNA1H, ADAM12
GO:0007411~axon guidance	14	0.0059143	DCC, KLF7, NRXN3, NFASC, NRXN1, SLIT1, SLIT3, MYCBP2, SEMA5A, ANK3, RELN, ROBO2, UNC5C, APBB2
GO:0008064~regulation of actin polymerization or depolymerization	10	0.00592116	TRIOBP, SPTBN5, SPTBN4, SPTBN2, SPTBN1, SPTA1, MTOR, RICTOR, SPTAN1, SPTB
GO:0003002~regionalization	21	0.00618683	HTT, BMPR2, SMAD4, PRKDC, SMAD2, CELSR2, ZEB2, GLI3, ATM, MIB1, ACVR2B, NOTCH1, EP300, HIPK1, HIPK2, DYNC2H1, LRP6, RELN, PTCH1, PCSK5, APC
GO:0031110~regulation of microtubule polymerization or depolymerization	7	0.00620629	MACF1, MAP1A, MAP2, MAP1B, CLASP1, DST, APC
GO:0060541~respiratory system development	14	0.00639485	DICER1, BMPR2, SMAD2, PROX1, GLI3, ATP7A, ACVR2B, NOTCH1, EP300, CHD7, LAMA5, POU2F1, CUX1, NFIB
GO:0034329~cell junction assembly	8	0.00656323	TLN1, TNS1, TLN2, LAMA5, STRN, LAMC1, FN1, APC
GO:0003001~generation of a signal involved in cell-cell signaling	12	0.00683855	ACVR2B, MYO6, NRXN3, HTT, NTRK2, ILDR2, SMAD2, CACNB4, LRP2, CACNA1C, PCLO, CACNA1A
GO:0046777~protein amino acid autophosphorylation	12	0.00683855	IGF1R, TRPM7, MAP3K9, NTRK2, LMTK2, CDK12, SMG1, MTOR, LRRK2, MAP3K13, INSR, UHMK1
GO:0007605~sensory perception of sound	13	0.00694914	COL4A3, MYO6, MAP1A, SPTBN4, ALMS1, PCDH15, GPR98, ATP2B2, CHD7, MYO15A, OTOG, USH2A, CDH23
GO:0051153~regulation of striated muscle cell differentiation	7	0.00728992	COL4A4, HDAC4, NOTCH1, MYOCD, MBNL3, PROX1, ZFHX3
GO:0030534~adult behavior	12	0.00746275	KCNMA1, ATXN1, SCN1A, SLC1A2, CHD7, HIPK2, SPTBN4, OTOG, CACNB4, CACNA1C, CACNA1A, CDH23
GO:0007242~intracellular signaling cascade	90	0.00751074	OPRM1, ADCY1, PLEKHM3, NDST1, IL6ST, RP1L1, PGR, ARHGAP5, MAP3K9, GAB1, RAPGEF6, GUCY1A2, GUCY1A3, SHC3, AGAP1, INSR, PAG1, RAP2B, PRKCA, AR, INADL, MYO6, RREB1, PIK3C2A, WNK1, SOCS7, ARID1A, WNK3, MED13, ARHGAP29, WNK2, ARHGEF12, IRS1, PCLO, PPARGC1B, FLNA, FOXN3, PRKCB, GRM5, SPAG9, ARHGAP31, PLCE1, KSR2, HIPK1, RASGRF2, NCOA3, UBR5, HIPK2, ERC1, UNC13C, LRRK2, MAP3K13, UNC13A, MED1, KALRN, RAB…
GO:0040017~positive regulation of locomotion	13	0.00753396	PRKCA, IGF1R, SPAG9, MIA3, ARHGAP5, ERBB4, IL16, IL6ST, ONECUT2, ITGA2, INSR, IRS1, APC
GO:0031122~cytoplasmic microtubule organization	4	0.00758957	MACF1, DST, HOOK3, TACC2
GO:0021694~cerebellar Purkinje cell layer formation	4	0.00758957	ATP7A, ATP2B2, RORA, CACNA1A
GO:0021702~cerebellar Purkinje cell differentiation	4	0.00758957	ATP7A, ATP2B2, RORA, CACNA1A
GO:0021692~cerebellar Purkinje cell layer morphogenesis	4	0.00758957	ATP7A, ATP2B2, RORA, CACNA1A
GO:0021955~central nervous system neuron axonogenesis	5	0.00768274	PRKCA, DCC, DCX, DCLK1, MYCBP2
GO:0007268~synaptic transmission	28	0.00769857	KCNA1, AKAP9, CACNB4, SLC1A2, KCNQ3, DMD, SHC3, COL4A4, PRKCA, KCNMA1, MYO6, NOS1, NRXN3, DLGAP2, GRIN2A, BSN, NRXN1, PCLO, ATXN1, GRM5, KIF1B, KCNN3, TMOD2, CACNA1E, CACNA1C, UNC13C, CACNA1A, CACNA1B
GO:0001889~liver development	9	0.00806347	VWF, NOTCH1, EP300, NF1, ONECUT2, ITGA2, MKL2, PROX1, MED1
GO:0006898~receptor-mediated endocytosis	9	0.00806347	CUBN, LRP1, STAB1, IGF2R, LRP1B, SORL1, PIKFYVE, STAB2, LRP2
GO:0045596~negative regulation of cell differentiation	22	0.00829049	PPARA, DICER1, NF1, CREBBP, CDK6, ABCA1, PRDM16, GLI3, TTC3, GPR98, NOTCH3, HDAC4, NOTCH2, MIB1, NOTCH1, RIF1, MBNL3, ZFHX3, ASPM, USH2A, RC3H1, APC
GO:0046907~intracellular transport	52	0.0083653	ENAH, LTBP2, CLTC, GLI3, RAB3IP, HOOK3, SSR1, VPS13A, RANBP2, TPR, GOLGA3, KIF13B, SYNRG, MYO6, PGAP1, IPO9, HERC2, FLNA, KIF1C, KIF1A, KIF1B, LYST, AKAP6, RYR2, KPNA4, CUX1, ERC1, DST, STON2, MYO5A, AGFG1, AKAP12, SNX1, EEA1, ABCA1, MACF1, PIKFYVE, DOPEY1, EXOC5, TNPO1, DCLK1, HTT, EXPH5, SMG1, MON2, ATXN1, TSC1, ATP2A2, TRPS1, SPTBN1, LRP2, RERE
GO:0060113~inner ear receptor cell differentiation	6	0.0089061	KCNMA1, ATP2B2, MYO6, CUX1, GPR98, CDH23
GO:0006355~regulation of transcription, DNA-dependent	121	0.00903127	CASK, RORA, CBX5, PGR, MYOCD, ZNF445, INSR, MYO6, RREB1, MECP2, ZHX3, ARID1A, MED13, ARID1B, PROX1, PPARGC1B, FOXN3, ZNF236, EP300, MTF1, SMARCA5, MGA, PRDM2, ERC1, TSHZ2, TFCP2L1, ONECUT2, ABCA2, SOX6, NR2C2, MED12L, TRIM66, ELK4, TFDP2, TCF4, IKZF3, KLF7, IKZF2, KLF12, CREBBP, ZNF621, SMAD4, BRCA2, TEAD1, BRIP1, SMAD2, WHSC1, CELSR2, MED13L, HDAC4, NOTCH2, ZFHX4, NOTCH1, TULP4, CSRNP3, TRPS1, H…
GO:0014902~myotube differentiation	5	0.00980367	KCNH1, NOS1, CDON, CACNA1H, ADAM12
GO:0007026~negative regulation of microtubule depolymerization	5	0.00980367	MAP1A, MAP2, MAP1B, CLASP1, APC
GO:0031114~regulation of microtubule depolymerization	5	0.00980367	MAP1A, MAP2, MAP1B, CLASP1, APC
GO:0030323~respiratory tube development	13	0.0102689	ATP7A, ACVR2B, NOTCH1, EP300, LAMA5, DICER1, BMPR2, SMAD2, CUX1, PCSK5, GLI3, PROX1, NFIB
GO:0051098~regulation of binding	17	0.0102989	SMAD4, ITGA2, SMAD2, ATR, PROX1, FLNA, JMY, LRPAP1, HDAC4, IRAK3, EP300, NCOA3, HIPK2, ZNF462, TNKS, ERC1, MAP3K13
GO:0048742~regulation of skeletal muscle fiber development	6	0.0106381	COL4A4, HDAC4, NOTCH1, MYOCD, MBNL3, ZFHX3
GO:0010948~negative regulation of cell cycle process	6	0.0106381	CENPF, CENPE, APBB2, TPR, ATM, APC
GO:0001738~morphogenesis of a polarized epithelium	4	0.010922	LAMA1, LAMA5, FZD3, CELSR1
GO:0007088~regulation of mitosis	9	0.0111875	CENPF, CENPE, HERC2, TPR, INSR, ZZEF1, ATM, MYCBP2, APC
GO:0051783~regulation of nuclear division	9	0.0111875	CENPF, CENPE, HERC2, TPR, INSR, ZZEF1, ATM, MYCBP2, APC
GO:0015031~protein transport	58	0.0112228	LTBP2, ZMAT3, XPO4, VPS53, CLTC, GLI3, RAB3IP, STXBP5L, HOOK3, SSR1, APOB, CEP290, VPS13A, RANBP2, VPS13B, TPR, AGAP1, KIF13B, SYNRG, MYO6, PGAP1, LRP1B, IPO9, HERC2, PRKCB, RAB11FIP4, STXBP5, BACE2, LYST, AKAP6, KPNA4, ERC1, FRAS1, STON2, RAB3B, AKAP12, SNX1, ABCA1, MIA3, MACF1, SEC16A, TNKS, EXOC5, DOPEY1, TNPO1, PCSK5, MYO5B, CUBN, HTT, EXPH5, CENPF, MON2, RAB30, TRPS1, RAB22A, SPTBN1, LRP2, R…
GO:0048839~inner ear development	11	0.011259	KCNMA1, ATP2B2, CHD7, MYO6, MYO15A, CEP290, FZD3, CUX1, PROX1, GPR98, CDH23
GO:0007169~transmembrane receptor protein tyrosine kinase signaling pathway	22	0.0122511	REPS2, ERBB4, NIN, NDST1, ARID5B, CBL, BMPR2, SOCS7, PTPRT, IRS1, FLNA, EPHA5, PHIP, IGF1R, PLCE1, PRLR, SOS1, GAB1, NTRK2, SHC3, INSR, CACNA1A
GO:0031111~negative regulation of microtubule polymerization or depolymerization	5	0.0122707	MAP1A, MAP2, MAP1B, CLASP1, APC
GO:0018205~peptidyl-lysine modification	5	0.0122707	ATP7A, HDAC4, EP300, CREBBP, SETD2
GO:0042177~negative regulation of protein catabolic process	5	0.0122707	IRAK3, PTPN3, GRIN2A, MDM4, FLNA
GO:0035137~hindlimb morphogenesis	6	0.0125868	NOTCH1, CHD7, DICER1, LRP6, PTCH1, MED1
GO:0051252~regulation of RNA metabolic process	122	0.0131002	CASK, RORA, CBX5, PGR, MYOCD, ZNF445, INSR, MYO6, RREB1, MECP2, ZHX3, ARID1A, MED13, ARID1B, PROX1, PPARGC1B, FOXN3, ZNF236, EP300, MTF1, SMARCA5, MGA, PRDM2, ERC1, TSHZ2, TFCP2L1, ONECUT2, IGF2BP1, ABCA2, SOX6, NR2C2, MED12L, TRIM66, ELK4, TFDP2, TCF4, IKZF3, KLF7, IKZF2, KLF12, CREBBP, ZNF621, SMAD4, BRCA2, TEAD1, BRIP1, SMAD2, WHSC1, CELSR2, MED13L, HDAC4, NOTCH2, ZFHX4, NOTCH1, TULP4, CSRNP3,…
GO:0006811~ion transport	58	0.0131956	SLC5A3, KCNH1, SLC9A7, SLC44A1, SCN3A, GRIK3, SLC26A2, ATP2B2, SLC1A2, ATP2B4, KCNQ3, SLC24A4, SLC24A2, KCNMA1, TRPM6, CACNG8, TRPM7, SCN2A, GRIN2A, WNK1, PRKCB, RYR3, RYR1, RYR2, SLC38A1, SCN1A, KCNA1, CACNB4, SLC4A8, SCN9A, PKD1, NEDD4L, SCN5A, SLC30A7, HCN1, GABRA4, HTT, CACNA1I, CELSR3, ITPR3, ANKH, MON2, ITPR1, ITPR2, ATP7A, ABCC9, TSC1, ATP2A2, SLC16A7, KCNN3, CACNA1G, CACNA1H, CACNA1E, SCN…
GO:0060249~anatomical structure homeostasis	13	0.0137157	MUC2, CUBN, TEX15, ERBB4, DMD, ANKRD11, ACACA, PRKDC, TEP1, ITGA2, ILDR2, MUC6, APC
GO:0030073~insulin secretion	6	0.0147635	ACVR2B, HTT, ILDR2, SMAD2, CACNA1C, PCLO
GO:0009895~negative regulation of catabolic process	7	0.0148202	HDAC4, IRAK3, PTPN3, GRIN2A, MTOR, MDM4, FLNA
GO:0045022~early endosome to late endosome transport	4	0.0149711	LYST, EEA1, FLNA, HOOK3
GO:0021680~cerebellar Purkinje cell layer development	4	0.0149711	ATP7A, ATP2B2, RORA, CACNA1A
GO:0042953~lipoprotein transport	4	0.0149711	APOB, CUBN, LRP2, PRKCB
GO:0032535~regulation of cellular component size	25	0.0150248	TRIOBP, ATP2B2, ARHGAP5, DCX, DCLK1, AR, SPTBN5, CREB1, MAP1B, SPTBN4, SMAD4, RICTOR, NEBL, NOTCH2, EP300, TSC1, NEB, SPTBN2, SPTBN1, MTOR, SPTA1, APBB2, CACNA1A, SPTB, SPTAN1
GO:0043068~positive regulation of programmed cell death	36	0.0150802	DCC, ZMAT3, PRKDC, AKAP13, PRUNE2, ERCC6, SOS1, TRAF6, HIP1, FGD4, APC, PRKCA, KCNMA1, OBSCN, CFLAR, COL4A3, MUC2, HTT, NF1, GRIN2A, BRCA2, TRIO, ARHGEF12, ATM, JMY, NOTCH2, NOTCH1, RASGRF2, CSRNP3, HIPK1, LYST, HIPK2, RYR2, LRRK2, APBB2, KALRN
GO:0042491~auditory receptor cell differentiation	5	0.0151019	KCNMA1, ATP2B2, MYO6, CUX1, CDH23
GO:0008088~axon cargo transport	5	0.0151019	KIF1A, KIF1B, MACF1, HTT, DST
GO:0035116~embryonic hindlimb morphogenesis	5	0.0151019	NOTCH1, CHD7, DICER1, LRP6, MED1
GO:0051651~maintenance of location in cell	8	0.0154273	TLN1, TLN2, ANK3, DMD, SPTBN4, FLNB, FLNA, ASPM
GO:0010942~positive regulation of cell death	36	0.0159765	DCC, ZMAT3, PRKDC, AKAP13, PRUNE2, ERCC6, SOS1, TRAF6, HIP1, FGD4, APC, PRKCA, KCNMA1, OBSCN, CFLAR, COL4A3, MUC2, HTT, NF1, GRIN2A, BRCA2, TRIO, ARHGEF12, ATM, JMY, NOTCH2, NOTCH1, RASGRF2, CSRNP3, HIPK1, LYST, HIPK2, RYR2, LRRK2, APBB2, KALRN
GO:0009894~regulation of catabolic process	12	0.016424	HDAC4, IRAK3, PPARA, PTPN3, GRIN2A, NEDD4L, MTOR, MDM4, INSR, IRS1, FLNA, APC
GO:0009187~cyclic nucleotide metabolic process	7	0.016802	ATP2B2, ADCY1, GUCY1A2, GUCY1A3, PDE4D, CACNB4, RORA
GO:0048732~gland development	15	0.0168476	AR, ERBB4, TFCP2L1, CREB1, NF1, ITGA2, BRCA2, GLI3, IRS1, PGR, ATP2B2, IGF1R, PRLR, LAMA5, PTCH1
GO:0007626~locomotory behavior	25	0.0169518	OPRM1, SCN1A, IL16, STRN, CACNB4, ATP2B2, CHD7, MYO15A, ROBO2, CDH23, KCNMA1, PRKCA, MYO6, HTT, SPTBN4, ANKH, ATP7A, ATXN1, LYST, OTOG, HIPK2, RELN, CMTM4, CACNA1C, CACNA1A
GO:0006937~regulation of muscle contraction	10	0.0170328	PRKCA, KCNMA1, PLCE1, NOS1, MYOCD, PPP1R12B, CACNA1G, RYR2, GUCY1A3, ITGA2
GO:0007163~establishment or maintenance of cell polarity	8	0.0171692	IGF1R, LAMA1, ANK1, MACF1, PKHD1, PRICKLE2, CLASP1, APC
GO:0009791~post-embryonic development	10	0.0185114	ACVR2B, APOB, BCL11B, ARID5B, SCN9A, PYGO1, SMAD2, SOX6, ITPR1, CDH23
GO:0042592~homeostatic process	56	0.0187403	SLC9A7, IL6ST, GRIK3, ILDR2, ATP2B2, APOB, SLC24A2, ANKRD11, QKI, INSR, KCNMA1, PRKCA, GRIN2A, IRS1, PRKCB, PLCE1, EP300, RYR3, RYR1, RYR2, SCN1A, ERBB4, PKHD1, PRKDC, ABCA2, SOX6, CACNB4, ABCA1, P2RY2, DMD, NEDD4L, APC, ABCA12, MUC2, CUBN, HTT, NF1, CREBBP, ACACA, ITGA2, ALMS1, ITPR3, MUC6, ITPR1, ATXN1, ATP7A, TEX15, TSC1, ATP2A2, CACNA1G, TEP1, PTCH1, CACNA1E, SCN8A, CACNA1C, CACNA1A
GO:0031589~cell-substrate adhesion	12	0.0189132	VWF, TSC1, TRPM7, ITGB8, LAMA5, FREM1, ITGA2, PKD1, LAMC1, RAPH1, FN1, MUC4
GO:0051147~regulation of muscle cell differentiation	7	0.018959	COL4A4, HDAC4, NOTCH1, MYOCD, MBNL3, PROX1, ZFHX3
GO:0016202~regulation of striated muscle tissue development	8	0.0190453	COL4A4, HDAC4, NOTCH1, MYOCD, CENPF, MBNL3, MKL2, ZFHX3
GO:0045661~regulation of myoblast differentiation	4	0.0197543	NOTCH1, MYOCD, MBNL3, ZFHX3
GO:0048641~regulation of skeletal muscle tissue development	6	0.0198413	COL4A4, HDAC4, NOTCH1, MYOCD, MBNL3, ZFHX3
GO:0035107~appendage morphogenesis	12	0.0202578	NOTCH2, NOTCH1, C2CD3, CHD7, DICER1, DYNC2H1, LRP6, PTCH1, FBN2, PCSK5, GLI3, MED1
GO:0035108~limb morphogenesis	12	0.0202578	NOTCH2, NOTCH1, C2CD3, CHD7, DICER1, DYNC2H1, LRP6, PTCH1, FBN2, PCSK5, GLI3, MED1
GO:0030324~lung development	12	0.0202578	ATP7A, ACVR2B, NOTCH1, EP300, LAMA5, DICER1, BMPR2, SMAD2, CUX1, PROX1, GLI3, NFIB
GO:0048634~regulation of muscle development	8	0.0210604	COL4A4, HDAC4, NOTCH1, MYOCD, CENPF, MBNL3, MKL2, ZFHX3
GO:0030326~embryonic limb morphogenesis	11	0.0211545	NOTCH2, NOTCH1, C2CD3, CHD7, DICER1, DYNC2H1, LRP6, PTCH1, FBN2, GLI3, MED1
GO:0035113~embryonic appendage morphogenesis	11	0.0211545	NOTCH2, NOTCH1, C2CD3, CHD7, DICER1, DYNC2H1, LRP6, PTCH1, FBN2, GLI3, MED1
GO:0032868~response to insulin stimulus	12	0.0216715	PHIP, IGF1R, PPARA, AR, TSC1, GAB1, SOCS7, PRKDC, MTOR, INSR, IRS1, ACVR1C
GO:0001894~tissue homeostasis	9	0.0218207	MUC2, CUBN, TEX15, ERBB4, ANKRD11, ACACA, ITGA2, ILDR2, MUC6
GO:0043065~positive regulation of apoptosis	35	0.0218695	DCC, ZMAT3, PRKDC, AKAP13, PRUNE2, ERCC6, SOS1, TRAF6, HIP1, FGD4, APC, PRKCA, KCNMA1, OBSCN, CFLAR, COL4A3, MUC2, HTT, NF1, GRIN2A, BRCA2, TRIO, ARHGEF12, ATM, JMY, NOTCH2, NOTCH1, RASGRF2, HIPK1, CSRNP3, LYST, HIPK2, RYR2, APBB2, KALRN
GO:0055085~transmembrane transport	44	0.0219768	SLC5A3, KCNH1, SLC9A7, SCN1A, SCN3A, ZMAT3, KCNA1, SLC26A2, KCNQ3, SLC24A4, SLC24A2, SCN9A, TNKS, SV2B, RANBP2, TPR, SCN5A, SLC30A7, HCN1, KCNMA1, TRPM6, CUBN, TRPM7, SCN2A, CACNA1I, CELSR3, ITPR3, MON2, ITPR1, ITPR2, ATP7A, ABCC9, SLC16A7, RYR3, RYR1, CACNA1G, CACNA1H, RYR2, CACNA1E, SCN8A, CACNA1C, CACNA1A, CACNA1B, CLCN5
GO:0051130~positive regulation of cellular component organization	18	0.0223034	PRKCA, CBL, MAP1B, SMAD4, ITGA2, SMAD2, CENPE, RICTOR, PROX1, MIB1, TSC1, ROBO2, TNKS, NEDD4L, MTOR, INSR, APC, HIP1
GO:0051146~striated muscle cell differentiation	11	0.0227328	KCNH1, NOS1, TSC1, TNC, CDON, UTRN, CACNA1H, CACNB4, ADAM12, TTN, PROX1
GO:0043467~regulation of generation of precursor metabolites and energy	6	0.0227606	ATP7A, HDAC4, MTOR, PRDM16, INSR, IRS1
GO:0002790~peptide secretion	7	0.0238232	ACVR2B, HTT, ILDR2, SMAD2, ABCA1, CACNA1C, PCLO
GO:0032507~maintenance of protein location in cell	7	0.0238232	TLN1, TLN2, ANK3, DMD, SPTBN4, FLNB, FLNA
GO:0030335~positive regulation of cell migration	11	0.0243947	IGF1R, SPAG9, MIA3, ARHGAP5, ERBB4, IL6ST, ONECUT2, ITGA2, INSR, IRS1, APC
GO:0021952~central nervous system projection neuron axonogenesis	4	0.025279	DCC, DCX, DCLK1, MYCBP2
GO:0021697~cerebellar cortex formation	4	0.025279	ATP7A, ATP2B2, RORA, CACNA1A
GO:0048878~chemical homeostasis	40	0.0254478	SLC9A7, SCN1A, ERBB4, IL6ST, GRIK3, ABCA2, CACNB4, ABCA1, ATP2B2, APOB, P2RY2, SLC24A2, QKI, NEDD4L, INSR, KCNMA1, PRKCA, HTT, NF1, GRIN2A, ACACA, ALMS1, ITPR3, IRS1, ITPR1, PRKCB, ATP7A, ATXN1, PLCE1, ATP2A2, TSC1, RYR3, RYR1, CACNA1G, RYR2, PTCH1, CACNA1E, SCN8A, CACNA1C, CACNA1A
GO:0021537~telencephalon development	9	0.0258538	SLC1A2, ERBB4, TSC1, HTT, NF1, ZEB2, RELN, GLI3, TACC2
GO:0045494~photoreceptor cell maintenance	5	0.0259225	ERCC6, PCDH15, USH2A, GPR98, CDH23
GO:0007632~visual behavior	6	0.0259441	ATXN1, SLC1A2, HTT, NF1, GRIN2A, CACNA1C
GO:0007270~nerve-nerve synaptic transmission	6	0.0259441	KIF1B, DLGAP2, TMOD2, CACNB4, SHC3, CACNA1A
GO:0060173~limb development	12	0.0263468	NOTCH2, NOTCH1, C2CD3, CHD7, DICER1, DYNC2H1, LRP6, PTCH1, FBN2, PCSK5, GLI3, MED1
GO:0048736~appendage development	12	0.0263468	NOTCH2, NOTCH1, C2CD3, CHD7, DICER1, DYNC2H1, LRP6, PTCH1, FBN2, PCSK5, GLI3, MED1
GO:0006814~sodium ion transport	14	0.0271331	SLC5A3, HCN1, SLC9A7, SCN1A, SCN3A, SCN2A, SLC24A4, SLC24A2, SCN9A, SLC4A8, NEDD4L, SCN8A, SLC38A1, SCN5A
GO:0051642~centrosome localization	3	0.0271656	NIN, PLXNA2, ASPM
GO:0042428~serotonin metabolic process	3	0.0271656	ATP7A, ATP2B2, GRIN2A
GO:0007610~behavior	37	0.0275405	OPRM1, SCN1A, ADCY1, IL16, STRN, CACNB4, ATP2B2, SLC1A2, CHD7, SLC24A2, MYO15A, SCN9A, ROBO2, SHC3, CDH23, PRKCA, KCNMA1, MYO6, HTT, NF1, SPTBN4, GRIN2A, UBR3, AFF2, ANKH, ATP7A, ATXN1, LYST, HIPK2, OTOG, NTRK2, TMOD2, USP46, RELN, CACNA1C, CMTM4, CACNA1A
GO:0007423~sensory organ development	21	0.0282836	KCNMA1, MYO6, NF1, ALMS1, FZD3, NHS, GLI3, PROX1, COL5A1, GPR98, ATP2B2, CHD7, MYO15A, BCL11B, NTRK2, POU2F1, CEP290, CUX1, APC, CDH23, MED1
GO:0006325~chromatin organization	31	0.0286267	SETD1B, TRRAP, SOX6, ARID2, CBX5, CHD9, CHD8, CHD7, CHD2, CHD6, KDM5A, BAZ2A, CHD5, RBBP4, CREBBP, WHSC1, ARID1A, ARID1B, HDAC4, EP300, BPTF, HUWE1, ASH1L, SMARCA5, JMJD1C, SETD2, NSD1, NCOR1, SRCAP, RERE, EP400
GO:0043507~positive regulation of JUN kinase activity	6	0.0293986	ERCC6, MAP3K2, MAP3K9, GAB1, ZEB2, FGD4
GO:0021954~central nervous system neuron development	6	0.0293986	PRKCA, ATP7A, DCC, DCX, DCLK1, MYCBP2
GO:0006917~induction of apoptosis	27	0.0304483	DCC, ZMAT3, AKAP13, PRUNE2, ERCC6, SOS1, TRAF6, FGD4, HIP1, PRKCA, MUC2, CFLAR, COL4A3, OBSCN, HTT, BRCA2, TRIO, ARHGEF12, ATM, JMY, NOTCH2, HIPK1, RASGRF2, LYST, HIPK2, RYR2, KALRN
GO:0021533~cell differentiation in hindbrain	4	0.0315443	ATP7A, ATP2B2, RORA, CACNA1A
GO:0042770~DNA damage response, signal transduction	10	0.0315633	ERCC6, MYO6, HIPK1, HIPK2, BRIP1, BRCA2, ATR, SMC1A, ATM, FOXN3
GO:0012502~induction of programmed cell death	27	0.0319874	DCC, ZMAT3, AKAP13, PRUNE2, ERCC6, SOS1, TRAF6, FGD4, HIP1, PRKCA, MUC2, CFLAR, COL4A3, OBSCN, HTT, BRCA2, TRIO, ARHGEF12, ATM, JMY, NOTCH2, HIPK1, RASGRF2, LYST, HIPK2, RYR2, KALRN
GO:0000226~microtubule cytoskeleton organization	15	0.0323578	PCNT, MAP1B, BRCA2, PCM1, HOOK3, TACC2, MACF1, CEP250, MAP2, CLASP1, TNKS, DYNC1H1, SMC1A, NCOR1, DST
GO:0042472~inner ear morphogenesis	8	0.0333697	ATP2B2, CHD7, MYO6, MYO15A, CEP290, FZD3, PROX1, CDH23
GO:0009612~response to mechanical stimulus	8	0.0333697	PRKCA, ATP2B2, MAP1B, ITGA2, PKD1, DNAH1, PTCH1, GPR98
GO:0032583~regulation of gene-specific transcription	14	0.0336455	PPARA, IKZF2, CREB1, PRKDC, CELSR2, SMAD2, PROX1, HDAC4, NOTCH1, MYOCD, BPTF, INSR, NCOR1, NCOR2
GO:0034504~protein localization in nucleus	11	0.0340309	HTT, TRPS1, PIKFYVE, SPTBN1, IPO9, KPNA4, RANBP2, TPR, TNPO1, GLI3, RERE
GO:0060284~regulation of cell development	19	0.034512	COL4A4, NF1, MAP1B, SMAD4, SMAD2, PROX1, TTC3, NOTCH3, HDAC4, MIB1, NOTCH1, MYOCD, NTRK2, ROBO2, MBNL3, ZFHX3, ASPM, CACNA1A, KALRN
GO:0051101~regulation of DNA binding	13	0.0347861	ITGA2, PROX1, FLNA, JMY, IRAK3, HDAC4, EP300, NCOA3, HIPK2, ZNF462, TNKS, ERC1, MAP3K13
GO:0015807~L-amino acid transport	5	0.0351738	SLC1A2, HTT, CACNB4, SLC43A2, CACNA1A
GO:0007044~cell-substrate junction assembly	5	0.0351738	TLN1, TNS1, LAMA5, LAMC1, FN1
GO:0006897~endocytosis	20	0.0352352	STON2, SYNRG, CUBN, MYO6, LRP1B, SORL1, SNX1, EEA1, ABCA1, STAB2, LRP1, STAB1, IGF2R, PIKFYVE, RAB22A, LRP6, LRP2, LRP4, HIP1, CLCN5
GO:0010324~membrane invagination	20	0.0352352	STON2, SYNRG, CUBN, MYO6, LRP1B, SORL1, SNX1, EEA1, ABCA1, STAB2, LRP1, STAB1, IGF2R, PIKFYVE, RAB22A, LRP6, LRP2, LRP4, HIP1, CLCN5
GO:0046879~hormone secretion	7	0.0359049	ACVR2B, HTT, ILDR2, SMAD2, LRP2, CACNA1C, PCLO
GO:0043583~ear development	11	0.0362374	KCNMA1, ATP2B2, CHD7, MYO6, MYO15A, CEP290, FZD3, CUX1, PROX1, GPR98, CDH23
GO:0034330~cell junction organization	8	0.0363048	TLN1, TNS1, TLN2, LAMA5, STRN, LAMC1, FN1, APC
GO:0000122~negative regulation of transcription from RNA polymerase II promoter	23	0.0377831	ATF7IP, PPARA, KLF12, TFCP2L1, MECP2, PAX5, SOX6, PRDM16, PROX1, HDAC4, BPTF, ZNF148, HIPK2, HIVEP1, MDM4, TCF4, CUX1, LCOR, NFIC, ZFHX3, NSD1, NCOR1, NCOR2
GO:0043388~positive regulation of DNA binding	9	0.0381398	HDAC4, IRAK3, EP300, NCOA3, HIPK2, ITGA2, ERC1, MAP3K13, JMY
GO:0046068~cGMP metabolic process	4	0.0385416	ATP2B2, GUCY1A2, GUCY1A3, RORA
GO:0030155~regulation of cell adhesion	14	0.0392178	NF1, ONECUT2, ITGA2, CDK6, CELSR2, LAMA2, LAMA1, MIA3, LAMA3, TSC1, PRLR, LAMA5, ADAM22, APC
GO:0045662~negative regulation of myoblast differentiation	3	0.0392754	NOTCH1, MBNL3, ZFHX3
GO:0030518~steroid hormone receptor signaling pathway	8	0.0394053	PGR, AR, NCOA3, UBR5, ARID1A, MED13, PPARGC1B, MED1
GO:0050678~regulation of epithelial cell proliferation	9	0.0409966	PGR, LAMA1, NOTCH1, ERBB4, BRCA2, CDK6, PTCH1, LAMC1, APC
GO:0060537~muscle tissue development	13	0.043029	TNC, NF1, UTRN, HSPG2, CACNB4, TTN, PROX1, EP300, COL19A1, TSC1, SVIL, DMD, MKL2
GO:0006875~cellular metal ion homeostasis	18	0.0431405	PRKCA, KCNMA1, IL6ST, CACNB4, ITPR3, ITPR1, PRKCB, ATP2B2, PLCE1, ATP2A2, SLC24A2, RYR3, CACNA1G, RYR1, RYR2, NEDD4L, CACNA1C, CACNA1A
GO:0051272~positive regulation of cell motion	11	0.0434477	IGF1R, SPAG9, MIA3, ARHGAP5, ERBB4, IL6ST, ONECUT2, ITGA2, INSR, IRS1, APC
GO:0008624~induction of apoptosis by extracellular signals	12	0.0446824	PRKCA, CFLAR, OBSCN, RASGRF2, SOS1, TRIO, RYR2, AKAP13, TRAF6, ARHGEF12, KALRN, FGD4
GO:0033554~cellular response to stress	42	0.0446948	CLSPN, XIAP, VAPB, ZMAT3, ST8SIA1, BMPR2, PRKDC, MLH3, SETX, ANKRD17, ERCC6, XYLT1, MAP3K2, MAP3K9, GAB1, POLQ, TNRC6A, GNL1, FGD4, APC, MYO6, POLH, MAP1B, POLE, BRIP1, SMG1, BRCA2, ATR, ATM, FOXN3, JMY, ATRX, ATP7A, RIF1, HIPK1, UBR5, HIPK2, VCAN, SMC1A, MCTS1, MAP3K13, REV3L
GO:0040007~growth	17	0.0458559	AR, ARID5B, ALMS1, BRCA2, SMAD2, GLI3, IGSF10, NOTCH3, NOTCH2, ACVR2B, NOTCH1, SLC1A2, ANKRD11, MTOR, DCX, CACNA1A, DCLK1
GO:0019827~stem cell maintenance	5	0.0461015	NOTCH2, RIF1, DICER1, CREBBP, APC
GO:0043954~cellular component maintenance	5	0.0461015	ERCC6, PCDH15, USH2A, GPR98, CDH23
GO:0006606~protein import into nucleus	10	0.0469613	HTT, TRPS1, SPTBN1, IPO9, KPNA4, RANBP2, TPR, TNPO1, GLI3, RERE
GO:0003007~heart morphogenesis	9	0.0471282	MIB1, C2CD3, CHD7, PTCH1, MKL2, TTN, PROX1, INSR, COL5A1
GO:0045185~maintenance of protein location	7	0.0471583	TLN1, TLN2, ANK3, DMD, SPTBN4, FLNB, FLNA
GO:0010564~regulation of cell cycle process	12	0.0497132	CENPF, BRCA2, CENPE, HERC2, APBB2, TPR, PROX1, INSR, ZZEF1, ATM, MYCBP2, APC

## Sheet: KEGG_Ntr>3_genes
KEGG pathway enrichment analysis for the genes with transcript number greater than 3 (Ntr>3)
KEGG pathway	Count	pEASE	Genes
hsa04020:Calcium signaling pathway	40	0.000843038	SLC8A3, CYSLTR1, ADORA2A, CAMK2G, ERBB2, AGTR1, EDNRB, HRH1, PDE1B, PDE1C, PTK2B, PDE1A, PPP3CB, CAMK2D, NOS3, CAMK2B, PRKACB, PLCB2, EGFR, SLC8A1, NOS1, PTGER3, SPHK2, SPHK1, GRIN1, HTR4, GRM1, P2RX5, GNAL, P2RX4, ATP2A3, CHRM2, P2RX2, CACNA1G, ADRA1A, GNAS, CACNA1C, PTAFR, MYLK, CACNA1A
hsa05200:Pathways in cancer	64	0.00153885	HSP90AB1, PPARD, FGF8, STAT5A, PPARG, MITF, MLH1, FGF13, NFKB2, FLT3LG, ACVR1C, MAX, CUL2, CDKN2A, CASP8, PAX8, RARA, CCNA1, FGF1, CSF2RA, EGFR, RELA, TP53, RUNX1T1, LEF1, MECOM, DAPK1, CTNNA2, RAD51, NCOA4, VEGFA, MDM2, MAPK9, MAPK8, BID, FGFR2, FGFR1, ERBB2, PML, TFG, TCF7L2, TPM3, ARNT, PIK3R5, PIK3R1, FN1, TRAF3, CEBPA, MSH6, TCF7, SMAD3, IGF1, HGF, MAPK10, COL4A6, RALGDS, LAMA4, CDKN1A, LAMA…
hsa04115:p53 signaling pathway	19	0.00293175	BID, CDK1, TP53, IGF1, CHEK1, CHEK2, TP73, CDKN1A, CDKN2A, CCND3, BBC3, BAX, CASP8, SHISA5, MDM2, APAF1, MDM4, RCHY1, TP53AIP1
hsa04010:MAPK signaling pathway	51	0.00767884	MEF2C, FGF8, FGF13, NFKB2, DAXX, ACVR1C, MAP3K7, MAX, BDNF, MAPT, PRKACB, FGF1, EGFR, RELA, PTPRR, TP53, ECSIT, MECOM, FLNB, DDIT3, MAP4K4, ARRB2, RRAS2, PLA2G2A, MAPK9, MAPK8, MAPK7, STMN1, FGFR2, FGFR1, MRAS, CACNB2, CACNB3, CACNB4, PPM1B, ATF2, RASGRP4, PPP3CB, NFATC4, NFATC2, PTPN5, MAPK10, CDC25B, MAPK14, NTRK2, IKBKG, CACNA1G, RAP1B, CACNA1C, CACNA1A, CD14
hsa04210:Apoptosis	21	0.00984544	BID, CFLAR, AIFM1, RELA, TP53, IRAK4, CASP10, MYD88, PRKAR1B, BAX, CASP7, IL1RAP, IKBKG, PRKAR1A, CASP8, PPP3CB, PIK3R5, APAF1, PRKACB, IL3RA, PIK3R1
hsa05221:Acute myeloid leukemia	15	0.0188101	CEBPA, PPARD, TCF7, RELA, STAT5A, PML, RUNX1T1, LEF1, RPS6KB1, TCF7L2, IKBKG, PIK3R5, RARA, CCNA1, PIK3R1
hsa04012:ErbB signaling pathway	20	0.0199579	EGFR, STAT5A, ERBB2, CAMK2G, RPS6KB1, MAPK10, PAK6, CDKN1A, PAK3, PAK4, CAMK2D, MAPK9, PIK3R5, MAPK8, SHC1, CAMK2B, NRG1, ABL2, NRG2, PIK3R1
hsa04621:NOD-like receptor signaling pathway	15	0.0324998	HSP90AB1, CARD8, RELA, MAPK10, NLRP3, NLRP1, CASP5, MAP3K7, ERBB2IP, MAPK14, CASP8, IKBKG, MAPK9, MAPK8, CASP1
hsa05216:Thyroid cancer	9	0.0328602	TCF7, NCOA4, PAX8, PPARG, TP53, TFG, LEF1, TCF7L2, TPM3
hsa04914:Progesterone-mediated oocyte maturation	19	0.0343511	HSP90AB1, CDK1, GNAI2, IGF1, PKMYT1, ANAPC10, CPEB1, ANAPC11, MAPK10, CDC25C, CDC25B, PGR, MAPK14, MAPK9, PIK3R5, MAPK8, PRKACB, CCNA1, PIK3R1
hsa04640:Hematopoietic cell lineage	19	0.0343511	CSF3, IL9R, CD8B, IL7, CSF1, MME, CD1E, FLT3LG, CD36, CD44, CD59, IL4R, CD22, TPO, CD4, IL5RA, CSF2RA, IL3RA, CD14
hsa04722:Neurotrophin signaling pathway	25	0.038704	YWHAZ, ZNF274, CAMK2G, IRAK4, BDNF, CAMK2D, NGFRAP1, SHC1, PIK3R5, CAMK2B, SH2B1, FRS2, PIK3R1, RELA, TP53, MAPK10, TP73, NTRK3, BAX, MAPK14, NTRK2, MAPK9, RAP1B, MAPK8, MAPK7
hsa04310:Wnt signaling pathway	29	0.0444737	PPARD, PPP2R5D, CAMK2G, PPP2R5C, TCF7L2, MAP3K7, NFAT5, PPP3CB, CAMK2D, CAMK2B, NFATC4, PRKACB, NFATC2, PLCB2, NFATC1, PPP2R1B, CSNK1A1, TCF7, TP53, SMAD3, LEF1, MAPK10, PORCN, PRICKLE1, CCND3, MAPK9, PPP2R5E, MAPK8, TBL1X
hsa05215:Prostate cancer	19	0.0464986	EGFR, FGFR2, HSP90AB1, FGFR1, TCF7, ERBB2, RELA, TP53, LEF1, IGF1, CREB5, TCF7L2, CDKN1A, IKBKG, MDM2, PIK3R5, CREB3L4, CREB3L3, PIK3R1
hsa04520:Adherens junction	17	0.0470661	EGFR, PTPRB, FGFR1, PARD3, TCF7, BAIAP2, WASF1, ERBB2, SMAD3, CTNND1, LEF1, TCF7L2, ACVR1C, CTNNA2, MAP3K7, SORBS1, SSX2IP

## Sheet: GO_Ntr>3_genes
GO term (BP set) enrichment analysis for the genes with transcript number greater than 3 (Ntr>3)
GO	Count	pEASE	Genes
GO:0042981~regulation of apoptosis	158	1.14878e-09	MEF2C, DLC1, NELL1, STAT5A, SNCA, EIF5A, TNFSF13, GDNF, IL31RA, MAP3K7, CUL2, APP, BDNF, CDKN2A, MYD88, ATG5, CD44, ILK, NGFRAP1, MX1, NQO1, API5, RAB27A, EGFR, NUDT2, RARG, PRAME, SOCS2, MADD, RELA, BCL2L13, BCL2L11, DDIT3, NME2, VEGFA, TNFAIP8, MAPK9, MAPK8, ADORA2A, ADAMTSL4, ERBB2, CHEK2, PLAGL1, SLC11A2, AKT1S1, BLOC1S2, DIABLO, FAIM, PTCRA, BMF, HELLS, TRAF3, AIPL1, CFLAR, CARD8, ABR, SPHK2…
GO:0043067~regulation of programmed cell death	159	1.31173e-09	MEF2C, DLC1, NELL1, STAT5A, SNCA, EIF5A, TNFSF13, GDNF, IL31RA, MAP3K7, CUL2, APP, BDNF, CDKN2A, MYD88, ATG5, CD44, ILK, NGFRAP1, MX1, NQO1, API5, RAB27A, EGFR, NUDT2, RARG, PRAME, SOCS2, MADD, RELA, BCL2L13, BCL2L11, DDIT3, NME2, VEGFA, TNFAIP8, MAPK9, MAPK8, ADORA2A, ADAMTSL4, ERBB2, CHEK2, PLAGL1, SLC11A2, AKT1S1, BLOC1S2, DIABLO, FAIM, PTCRA, BMF, HELLS, TRAF3, AIPL1, CFLAR, CARD8, ABR, SPHK2…
GO:0010941~regulation of cell death	159	1.72579e-09	MEF2C, DLC1, NELL1, STAT5A, SNCA, EIF5A, TNFSF13, GDNF, IL31RA, MAP3K7, CUL2, APP, BDNF, CDKN2A, MYD88, ATG5, CD44, ILK, NGFRAP1, MX1, NQO1, API5, RAB27A, EGFR, NUDT2, RARG, PRAME, SOCS2, MADD, RELA, BCL2L13, BCL2L11, DDIT3, NME2, VEGFA, TNFAIP8, MAPK9, MAPK8, ADORA2A, ADAMTSL4, ERBB2, CHEK2, PLAGL1, SLC11A2, AKT1S1, BLOC1S2, DIABLO, FAIM, PTCRA, BMF, HELLS, TRAF3, AIPL1, CFLAR, CARD8, ABR, SPHK2…
GO:0044093~positive regulation of molecular function	116	1.66617e-07	DLC1, EDN3, GDNF, MAP3K7, AGTR1, MYD88, CDKN2A, MAP3K9, ILK, RGN, PRKACB, FRS2, SYK, EGFR, DBNL, MADD, RELA, BCL2L13, PTHLH, TNNT2, CRHR1, SPAG9, NME2, PSMA6, PSMA5, EDF1, EDA, ADD2, ADD1, SMARCA4, CAV1, GNAI2, ADORA2A, ADCYAP1R1, ERBB2, UBE2V1, ANAPC10, ANAPC11, SLC11A2, SERINC2, P2RY6, DIABLO, NR1H3, CARD8, EPB41, SPHK2, SPHK1, SMAD3, DOCK7, HGF, GH1, BBC3, PRKAR1B, IKBKG, NTRK2, PRKAR1A, ABL2,…
GO:0008219~cell death	135	3.52629e-07	MEF2C, DLC1, MEF2A, MICA, TNFSF13, L1CAM, APP, CDKN2A, ATG5, NGFRAP1, ACIN1, API5, TP53AIP1, OPA1, MADD, TBRG4, OPTN, IL24, BCL2L13, BCL2L12, BCL2L11, C10ORF2, DCTN1, PNPLA6, BCAP31, TNFAIP8, MAPK8, MAPK7, USP17L5, NEK6, BLCAP, GGCT, ADORA2A, ADAMTSL4, DIDO1, SLC11A2, PEG10, ECE1, DIABLO, FAIM, PPP2R2B, BMF, SPIN2B, TRAF3, CKAP2, CFLAR, CARD8, ABR, SMAD3, REEP1, TAX1BP1, BRCA1, NFKBIL1, CIDEC, AP…
GO:0016265~death	135	5.30806e-07	MEF2C, DLC1, MEF2A, MICA, TNFSF13, L1CAM, APP, CDKN2A, ATG5, NGFRAP1, ACIN1, API5, TP53AIP1, OPA1, MADD, TBRG4, OPTN, IL24, BCL2L13, BCL2L12, BCL2L11, C10ORF2, DCTN1, PNPLA6, BCAP31, TNFAIP8, MAPK8, MAPK7, USP17L5, NEK6, BLCAP, GGCT, ADORA2A, ADAMTSL4, DIDO1, SLC11A2, PEG10, ECE1, DIABLO, FAIM, PPP2R2B, BMF, SPIN2B, TRAF3, CKAP2, CFLAR, CARD8, ABR, SMAD3, REEP1, TAX1BP1, BRCA1, NFKBIL1, CIDEC, AP…
GO:0007242~intracellular signaling cascade	210	1.50621e-06	EDN3, STAT5A, AURKA, PGR, MAP3K7, HMHA1, AGTR1, MAP3K9, RAPGEF6, RAB23, RAPGEF4, RARA, SYK, RAB27A, DBNL, RARG, TNIK, RREB1, HTR4, WNK1, MARK1, CLEC4M, DEPDC5, MARK2, CRHR1, CRHR2, SPAG9, CD36, RAB18, CCR3, MAPK9, MAPK8, MAPK7, RALGPS1, GNAI2, ERBB2, RAB40C, CHEK1, CHEK2, TYROBP, BLNK, GPR155, ABR, SMAD7, SPHK1, ARFIP2, HGF, RAB7L1, AGER, GH1, ARF1, NUP62, RGS3, RGS4, CD209, CNIH4, RGS6, RGS7, CL…
GO:0043085~positive regulation of catalytic activity	102	1.56331e-06	DLC1, EDN3, GDNF, MAP3K7, AGTR1, CDKN2A, MAP3K9, ILK, RGN, PRKACB, FRS2, SYK, EGFR, DBNL, MADD, BCL2L13, PTHLH, TNNT2, CRHR1, SPAG9, PSMA6, PSMA5, CAV1, GNAI2, ADORA2A, ADCYAP1R1, ERBB2, ANAPC10, ANAPC11, SLC11A2, SERINC2, P2RY6, DIABLO, NR1H3, CARD8, SPHK2, SPHK1, SMAD3, DOCK7, HGF, GH1, BBC3, PRKAR1B, NTRK2, PRKAR1A, IKBKG, ABL2, OPRM1, DAXX, RPS3, MEN1, EDNRB, ARHGAP6, CERKL, NOS3, SHC1, NRG1,…
GO:0042770~DNA damage response, signal transduction	27	1.8084e-06	ING4, BLM, PML, TP63, MLH1, CHEK1, CHEK2, PCBP4, ATRIP, CDK1, PGAP2, MSH6, SP100, AIFM1, TP53, MBD4, CEP63, KAT5, BRCA1, TP73, NAE1, HIPK1, BBC3, MAPK14, BRE, DGKZ, RAD17
GO:0040008~regulation of growth	73	2.45851e-06	RTN4, MORF4L1, IL9R, NRP1, TRPV1, STAT5A, BCAR1, MORF4L2, NELL2, PPARG, PEX5, TP63, RPS6KB1, CSPG5, CXADR, ACVR1C, NRCAM, MEN1, AGTR1, EPC1, APP, WISP1, CDKN2A, GPC3, CD44, MAPT, ILK, SHC1, GDF9, NRG1, IP6K2, GHR, SOCS2, TP53, ESR2, BCL2L11, DDR1, PRKCQ, HNF4A, GHRL, CDK11B, UBB, ING4, CSF1, FOXM1, PML, NEDD9, FAM107A, PTK2B, TRO, CAMK2D, ING1, SPP1, IKZF1, IL7, SPHK1, ARMC10, SMAD3, IGF1, KAT5, …
GO:0006915~apoptosis	113	3.62025e-06	DLC1, MEF2C, MEF2A, TNFSF13, APP, CDKN2A, ATG5, NGFRAP1, ACIN1, API5, TP53AIP1, OPA1, MADD, TBRG4, IL24, BCL2L13, BCL2L12, BCL2L11, BCAP31, TNFAIP8, MAPK8, MAPK7, USP17L5, NEK6, BLCAP, GGCT, ADORA2A, ADAMTSL4, DIDO1, SLC11A2, PEG10, ECE1, DIABLO, FAIM, BMF, SPIN2B, TRAF3, CKAP2, CFLAR, CARD8, ABR, SMAD3, NFKBIL1, TAX1BP1, BRCA1, CIDEC, BBC3, RHOT1, ADRA1A, PDCD6, SLC5A11, PUF60, DAP3, RTN4, PPARD…
GO:0006917~induction of apoptosis	69	3.68585e-06	DLC1, HTATIP2, NELL1, MLH1, TP63, EIF5A, TNFSF13, DAXX, PRDX1, RPS3, CUL2, APP, CDKN2A, PCBP4, CASP8, NGFRAP1, CASP1, MX1, RAB27A, ARHGEF3, NUDT2, ARHGEF7, AIFM1, TP53, LGALS12, MBD4, NLRP3, BCL2L13, NLRP1, BCL2L11, DAPK1, HIPK1, BNIP1, MAPK9, MAPK8, UBB, BID, APH1A, ADORA2A, TNFRSF25, PML, CHEK2, GCH1, PLAGL1, SH3GLB1, DDX19B, PLEKHG5, DIABLO, TNFRSF19, TRAF3, MSH6, CFLAR, ABR, MCF2, SMAD3, MAL,…
GO:0012502~induction of programmed cell death	69	4.12658e-06	DLC1, HTATIP2, NELL1, MLH1, TP63, EIF5A, TNFSF13, DAXX, PRDX1, RPS3, CUL2, APP, CDKN2A, PCBP4, CASP8, NGFRAP1, CASP1, MX1, RAB27A, ARHGEF3, NUDT2, ARHGEF7, AIFM1, TP53, LGALS12, MBD4, NLRP3, BCL2L13, NLRP1, BCL2L11, DAPK1, HIPK1, BNIP1, MAPK9, MAPK8, UBB, BID, APH1A, ADORA2A, TNFRSF25, PML, CHEK2, GCH1, PLAGL1, SH3GLB1, DDX19B, PLEKHG5, DIABLO, TNFRSF19, TRAF3, MSH6, CFLAR, ABR, MCF2, SMAD3, MAL,…
GO:0043069~negative regulation of programmed cell death	75	4.52874e-06	MEF2C, HTATIP2, STAT5A, SNCA, MITF, TP63, PAX2, GDNF, IL31RA, MAP3K7, EDNRB, BDNF, MYD88, ATG5, ILK, NOS3, MKL1, NRG1, API5, RTEL1, EGFR, PGAP2, CDK1, CLN3, PRAME, NOL3, SOCS2, RELA, ESR1, TP53, ADNP, ESR2, DAPK1, EYA1, NME2, BNIP1, HIPK3, TNFAIP8, VEGFA, GHRL, MAPK8, UBB, PRNP, PRKCZ, YWHAZ, ADORA2A, ERBB2, ASNS, TCF7L2, AKT1S1, SH3GLB1, BCL11B, FAIM, PCSK6, PTCRA, HELLS, AIPL1, CFLAR, SPHK2, IL…
GO:0007346~regulation of mitotic cell cycle	40	4.89759e-06	CAV2, EDN3, STAT5A, PML, PKMYT1, ASNS, ANAPC10, ZNF655, RCC1, APP, CDKN2A, PCBP4, PRMT5, CAMK2D, RANBP1, CDK10, ZWILCH, DLG1, EGFR, CDK1, SPHK1, TP53, SMAD3, IGF1, NUSAP1, CDC25C, UBE2C, NFKBIL1, NAE1, PRKCQ, HNF4A, EPGN, MDM2, DGKZ, CHFR, APBB2, APBB1, RAD17, NEK6, SMARCA4
GO:0060548~negative regulation of cell death	75	5.00511e-06	MEF2C, HTATIP2, STAT5A, SNCA, MITF, TP63, PAX2, GDNF, IL31RA, MAP3K7, EDNRB, BDNF, MYD88, ATG5, ILK, NOS3, MKL1, NRG1, API5, RTEL1, EGFR, PGAP2, CDK1, CLN3, PRAME, NOL3, SOCS2, RELA, ESR1, TP53, ADNP, ESR2, DAPK1, EYA1, NME2, BNIP1, HIPK3, TNFAIP8, VEGFA, GHRL, MAPK8, UBB, PRNP, PRKCZ, YWHAZ, ADORA2A, ERBB2, ASNS, TCF7L2, AKT1S1, SH3GLB1, BCL11B, FAIM, PCSK6, PTCRA, HELLS, AIPL1, CFLAR, SPHK2, IL…
GO:0043066~negative regulation of apoptosis	74	5.18301e-06	MEF2C, HTATIP2, STAT5A, SNCA, MITF, TP63, GDNF, IL31RA, MAP3K7, EDNRB, BDNF, MYD88, ATG5, ILK, NOS3, MKL1, NRG1, API5, RTEL1, EGFR, PGAP2, CDK1, CLN3, PRAME, NOL3, SOCS2, RELA, ESR1, TP53, ADNP, ESR2, DAPK1, EYA1, NME2, BNIP1, HIPK3, TNFAIP8, VEGFA, GHRL, MAPK8, UBB, PRNP, PRKCZ, YWHAZ, ADORA2A, ERBB2, ASNS, TCF7L2, AKT1S1, SH3GLB1, BCL11B, FAIM, PCSK6, PTCRA, HELLS, AIPL1, CFLAR, SPHK2, IL7, SPH…
GO:0012501~programmed cell death	113	7.43693e-06	DLC1, MEF2C, MEF2A, TNFSF13, APP, CDKN2A, ATG5, NGFRAP1, ACIN1, API5, TP53AIP1, OPA1, MADD, TBRG4, IL24, BCL2L13, BCL2L12, BCL2L11, BCAP31, TNFAIP8, MAPK8, MAPK7, USP17L5, NEK6, BLCAP, GGCT, ADORA2A, ADAMTSL4, DIDO1, SLC11A2, PEG10, ECE1, DIABLO, FAIM, BMF, SPIN2B, TRAF3, CKAP2, CFLAR, CARD8, ABR, SMAD3, NFKBIL1, TAX1BP1, BRCA1, CIDEC, BBC3, RHOT1, ADRA1A, PDCD6, SLC5A11, PUF60, DAP3, RTN4, PPARD…
GO:0007517~muscle organ development	49	1.52541e-05	MEF2C, MEF2A, TP63, MOV10L1, PAX3, CXADR, TTN, APP, ATG5, NRG1, NR2F2, COL11A1, CHAT, ACADM, TAZ, CHODL, MBNL1, FLNB, TNNT2, SMTN, SRI, ZFAND5, CAV2, CAV1, FHL1, ERBB2, MRAS, ELN, CACNB2, CACNB4, SOX6, TPM1, FAM65B, DMD, COL6A3, PPP3CB, CPT1B, SMAD7, LMNA, IGF1, RCAN1, CAPN3, FOXP1, FOXP2, NEB, MAPK14, PTCD2, MYH11, TCF12
GO:0032989~cellular component morphogenesis	79	1.57524e-05	NRP2, NRP1, PAX6, L1CAM, TTN, PAX2, CXCL12, RAB3IP, CITED1, NRCAM, BDNF, APP, ANK1, SLC1A3, ANK3, ILK, GDF9, DLG1, CDH23, EGFR, OPA1, EGR2, SSBP1, PDPN, NRXN3, BAIAP2, OTX2, TBCE, LEF1, CTNNA2, MARK2, SLITRK2, TNNT2, SLC26A6, CNTN4, VCAN, UBB, PMP22, DST, ADD1, LIMS1, PARD3, LST1, AGFG1, ADORA2A, ERBB2, PTK7, BRSK2, ARPC4, SOX6, TTC8, TPM1, ALCAM, CRB1, DMD, BCL11B, NUMB, CLASP1, DCX, ETV4, DCLK1…
GO:0043065~positive regulation of apoptosis	84	1.69226e-05	DLC1, HTATIP2, NELL1, EIF5A, MLH1, TP63, TNFSF13, DAXX, PRDX1, RPS3, MEN1, CUL2, APP, CDKN2A, CD44, PCBP4, CASP8, NGFRAP1, MX1, CASP1, NQO1, IP6K2, RAB27A, KCNMA1, ARHGEF3, NUDT2, RARG, ARHGEF7, AIFM1, TP53, LGALS12, MBD4, NLRP3, BCL2L13, NLRP1, BCL2L11, DDIT3, DAPK1, HIPK1, BNIP1, MAPK9, MAPK8, UBB, BID, ING4, APH1A, ADORA2A, TNFRSF25, ADAMTSL4, PML, NR3C1, CHEK2, GCH1, PLAGL1, SH3GLB1, DDX19B, …
GO:0043068~positive regulation of programmed cell death	84	2.22179e-05	DLC1, HTATIP2, NELL1, EIF5A, MLH1, TP63, TNFSF13, DAXX, PRDX1, RPS3, MEN1, CUL2, APP, CDKN2A, CD44, PCBP4, CASP8, NGFRAP1, MX1, CASP1, NQO1, IP6K2, RAB27A, KCNMA1, ARHGEF3, NUDT2, RARG, ARHGEF7, AIFM1, TP53, LGALS12, MBD4, NLRP3, BCL2L13, NLRP1, BCL2L11, DDIT3, DAPK1, HIPK1, BNIP1, MAPK9, MAPK8, UBB, BID, ING4, APH1A, ADORA2A, TNFRSF25, ADAMTSL4, PML, NR3C1, CHEK2, GCH1, PLAGL1, SH3GLB1, DDX19B, …
GO:0010942~positive regulation of cell death	84	2.60502e-05	DLC1, HTATIP2, NELL1, EIF5A, MLH1, TP63, TNFSF13, DAXX, PRDX1, RPS3, MEN1, CUL2, APP, CDKN2A, CD44, PCBP4, CASP8, NGFRAP1, MX1, CASP1, NQO1, IP6K2, RAB27A, KCNMA1, ARHGEF3, NUDT2, RARG, ARHGEF7, AIFM1, TP53, LGALS12, MBD4, NLRP3, BCL2L13, NLRP1, BCL2L11, DDIT3, DAPK1, HIPK1, BNIP1, MAPK9, MAPK8, UBB, BID, ING4, APH1A, ADORA2A, TNFRSF25, ADAMTSL4, PML, NR3C1, CHEK2, GCH1, PLAGL1, SH3GLB1, DDX19B, …
GO:0045859~regulation of protein kinase activity	70	2.65638e-05	EDN3, PKMYT1, TTN, DAXX, CAMKK2, MAP3K7, MEN1, ZGPAT, SPRY1, APP, CDKN2A, CERKL, MAP3K9, ILK, SHC1, CDK5RAP3, PRKACB, CDK5RAP1, NRG1, FRS2, SYK, GHR, EGFR, DBNL, MADD, PKIG, PKIB, GRM1, SPAG9, GRM4, CCND3, HIPK3, ZFYVE28, GHRL, PRKCZ, CAV1, PARD3, BLM, GNAI2, ADORA2A, CSF1, ERBB2, CHEK1, APLP2, DGKA, AKT1S1, PTK2B, CD4, FLT1, NF2, SPHK2, SPHK1, STRADA, DGKH, HGF, CDC25C, TP73, CDC25B, GH1, CDKN1A…
GO:0010604~positive regulation of macromolecule metabolic process	146	2.94337e-05	MMS19, MEF2C, DLC1, THRA, THRB, STAT5A, SNCA, MORF4L2, XRCC6, EIF5A, TNFSF13, RORA, GDNF, CITED1, IL31RA, EPC1, AGTR1, APP, CREB3L4, MLST8, SUPT5H, SYK, RARG, RELA, MLXIPL, GRHL3, MECOM, BOLL, DDIT3, PSMA6, HNF4A, PSMA5, VEGFA, MAPK9, SMARCA2, SMARCA4, CAMTA2, CNBP, CAV1, BLM, SOX5, TFEB, ANAPC10, ANAPC11, SOX6, WT1, ARNT, PLAGL1, MEIS2, ECE1, BLOC1S2, PEMT, TCF4, DNMT3B, NR1H4, RNF14, NR1H3, KLF…
GO:0051338~regulation of transferase activity	74	3.07884e-05	EDN3, PPARG, PKMYT1, TTN, DAXX, CAMKK2, MAP3K7, MEN1, ZGPAT, SPRY1, APP, CERKL, CDKN2A, MAP3K9, ILK, SHC1, CDK5RAP3, PRKACB, CDK5RAP1, NRG1, FRS2, SYK, GHR, EGFR, DBNL, MADD, PKIG, PKIB, GRM1, SPAG9, GRM4, CCND3, HIPK3, WRAP53, ZFYVE28, GHRL, PRKCZ, CAV1, PARD3, BLM, GNAI2, ADORA2A, CSF1, ERBB2, CHEK1, APLP2, DGKA, SERINC2, AKT1S1, PTK2B, CD4, FLT1, NF2, SPHK2, PIF1, SPHK1, STRADA, DGKH, HGF, CDC…
GO:0044057~regulation of system process	64	3.21555e-05	EDN3, THRA, THRB, SNCA, PTGS1, RPS6KB1, CSPG5, KCNIP2, GDNF, DMPK, EDNRB, AGTR1, BDNF, SLC1A3, GUCY1A3, NOS3, CHAT, KCNMA1, EGFR, EGR2, GRM1, TNNT2, PRKCQ, TNNT3, CHRM2, NPTN, GHRL, CELF2, CNTN4, UBB, KCNH2, SRI, PRKCZ, CAV1, GNAI2, ADORA2A, PPP1R12B, CTNND2, TAC1, GIPC1, PXK, TAC4, TPM1, TPM3, ECE1, KCNE1, PPP3CB, SCN5A, SLC8A1, KLK8, NOS1, FLT1, SMAD7, SPHK1, GRIN1, EPHX2, GRIA4, NFKBIL1, P2RX4…
GO:0007015~actin filament organization	23	3.29483e-05	ALDOA, LIMA1, BCAR1, WASF1, CALD1, ELN, PDLIM3, ABI2, NEDD9, ARPC4, TTN, GAS7, PPP1R9A, ARHGAP6, SORBS1, PTK2B, GSN, GHRL, ABL2, PLS3, ADD2, ADD1, DLG1
GO:0016044~membrane organization	75	3.87987e-05	CLTA, SEC31A, LDLR, SYNJ1, SNCA, PEX5, EPS15L1, KCNIP2, GDNF, NRCAM, ASGR2, APP, PICALM, DYSF, RABGEF1, GHR, EGFR, CLN3, DBNL, SYNRG, OPA1, TAZ, TP53, PI4KB, ELMO1, CLEC4M, NME2, CD36, RAB18, BNIP1, ARRB2, VAMP7, OTOF, TOM1, BIN1, STEAP2, BID, ARFGAP1, CAV2, CAV1, SNAP91, ADORA2A, SNX17, COPZ1, HFE, NOSTRIN, DTNBP1, RIMS1, ELMOD3, CRB1, SH3GLB1, FOLR1, SPAM1, LRSAM1, DNM1L, HCK, LMNA, MAL, REEP1,…
GO:0010628~positive regulation of gene expression	105	4.33799e-05	MEF2C, MMS19, THRA, THRB, STAT5A, MORF4L2, XRCC6, RORA, GDNF, CITED1, IL31RA, EPC1, APP, CREB3L4, SUPT5H, RARG, RELA, MLXIPL, GRHL3, MECOM, DDIT3, HNF4A, VEGFA, MAPK9, SMARCA2, SMARCA4, CAMTA2, CNBP, BLM, SOX5, TFEB, SOX6, WT1, ARNT, PLAGL1, MEIS2, BLOC1S2, TCF4, DNMT3B, NR1H4, RNF14, NR1H3, KLF7, IKZF1, GRIN1, ESRRG, SMAD3, TEAD2, KAT5, BRCA1, NUP62, NIF3L1, PPARG, MITF, PAX6, TP63, PAX3, ZEB1, …
GO:0031175~neuron projection development	55	4.43952e-05	NRP2, SEPT2, NRP1, PAX6, L1CAM, PAX2, CXCL12, GDNF, NRCAM, APP, BDNF, CD44, ANK3, ILK, CHAT, EGFR, EGR2, NRXN3, BAIAP2, OTX2, TBCE, CTNNA2, SLITRK2, SLC26A6, GHRL, VCAN, CNTN4, UBB, DST, FGFR1, PARD3, LST1, ADORA2A, ERBB2, ABI2, ALCAM, PTK2B, BCL11B, DMD, NUMB, DCX, ETV4, DCLK1, KLK8, KLF7, MCF2, NFASC, DOCK7, GAS7, NEDD4, MAP2, BMPR1B, APBB2, APBB1, CACNA1A
GO:0008629~induction of apoptosis by intracellular signals	19	4.69658e-05	MSH6, AIFM1, LGALS12, TP53, PML, MLH1, TP63, MBD4, CHEK2, BRCA1, TP73, CUL2, CDKN1A, HIPK1, CUL4A, PCBP4, BBC3, BAX, DIABLO
GO:0022402~cell cycle process	102	5.84724e-05	SEPT2, PKMYT1, AURKA, RBM7, TTN, CUL2, APP, CDKN2A, DDX11, ILK, STAG3, CCNA1, STAG2, EGFR, SGOL1, TBRG4, GPR132, PLK1S1, DCTN3, BOLL, DDIT3, DCTN1, TACC2, PSMA6, PSMA5, STMN1, DST, NEK6, BLM, NEK1, NEDD9, CHEK1, ANAPC10, ANAPC11, RCC1, PLAGL1, DUSP13, CLASP1, LFNG, HELLS, SMAD3, TPD52L1, HGF, GAS7, BRCA1, SUV39H2, NEDD1, CDKN1A, E2F6, MLH1, DAXX, MEN1, CGREF1, PCBP4, PSMC3IP, CDK10, RANBP1, PSMD6…
GO:0051173~positive regulation of nitrogen compound metabolic process	113	7.7495e-05	MMS19, MEF2C, THRA, THRB, STAT5A, MORF4L2, XRCC6, TNFSF13, RORA, GDNF, CITED1, IL31RA, EPC1, APP, CREB3L4, SUPT5H, EGFR, RARG, RELA, MLXIPL, GRHL3, MECOM, DDIT3, PTHLH, HNF4A, VEGFA, SMARCA2, SMARCA4, CAMTA2, CNBP, BLM, ADORA2A, SOX5, TFEB, SOX6, WT1, ARNT, PLAGL1, MEIS2, BLOC1S2, TCF4, NR1H4, RNF14, NR1H3, KLF7, IKZF1, GRIN1, ESRRG, SMAD3, TEAD2, KAT5, BRCA1, P2RX4, NUP62, HSP90AB1, NIF3L1, PPAR…
GO:0007049~cell cycle	132	7.92997e-05	SEPT4, SEPT2, PKMYT1, RBM7, AURKA, WTAP, TTN, CUL2, APP, CDKN2A, DDX11, ILK, STAG3, SUPT5H, CCNA1, STAG2, EGFR, PDPN, SGOL1, TBRG4, GPR132, PLK1S1, DCTN3, BOLL, DCTN1, DDIT3, TACC2, PSMA6, PSMA5, STMN1, MAPK7, SEPT6, DST, RAD17, SEPT8, NEK6, SEPT9, BLM, NEK1, NEDD9, ANAPC10, CHEK1, ANAPC11, CHEK2, RCC1, PLAGL1, PRR5, DUSP13, TFDP2, CLASP1, LFNG, SPIN2B, HELLS, CKAP2, CCPG1, SMAD3, TPD52L1, HGF, G…
GO:0043549~regulation of kinase activity	70	8.18402e-05	EDN3, PKMYT1, TTN, DAXX, CAMKK2, MAP3K7, MEN1, ZGPAT, SPRY1, APP, CDKN2A, CERKL, MAP3K9, ILK, SHC1, CDK5RAP3, PRKACB, CDK5RAP1, NRG1, FRS2, SYK, GHR, EGFR, DBNL, MADD, PKIG, PKIB, GRM1, SPAG9, GRM4, CCND3, HIPK3, ZFYVE28, GHRL, PRKCZ, CAV1, PARD3, BLM, GNAI2, ADORA2A, CSF1, ERBB2, CHEK1, APLP2, DGKA, AKT1S1, PTK2B, CD4, FLT1, NF2, SPHK2, SPHK1, STRADA, DGKH, HGF, CDC25C, TP73, CDC25B, GH1, CDKN1A…
GO:0030036~actin cytoskeleton organization	49	9.65936e-05	DLC1, ALDOA, PRKCZ, LIMA1, MRAS, CALD1, BCAR1, WASF1, ELN, SSH2, DIAPH3, PDLIM3, NEDD9, ABI2, ARPC4, TTN, TPM1, CAPZB, ARHGAP6, PRR5, SORBS1, GSN, PTK2B, PLS3, NPHP1, DLG1, EPB41, NF2, ARFIP2, LPIN1, GAS7, CAPN3, FLNB, ELMO1, EPB41L2, TNNT2, EPB41L3, PPP1R9A, EPB41L1, ATP2C1, XIRP2, LIMCH1, MYH11, GHRL, SDCBP, ABL2, DST, ADD2, ADD1
GO:0042127~regulation of cell proliferation	133	0.000101215	DLC1, EDN3, STAT5A, PTGS1, EIF5A, RPS6KB1, TNFSF13, VIPR1, IL31RA, PGR, CUL2, AGTR1, BDNF, MYD88, CDKN2A, DDX11, KIFAP3, ILK, ASPH, SYK, EGFR, PRAME, RARG, RELA, TBRG4, PTPRU, MECOM, PTHLH, NME2, NOP2, HNF4A, VEGFA, PLA2G2A, TGIF1, PMP22, VSIG4, SMARCA2, FGFR2, CAV2, FGFR1, CNBP, CAV1, LST1, BLM, GNAI2, ADORA2A, ERBB2, CHEK1, ARNT, IL12RB2, BLOC1S2, PEMT, ODC1, TP53I11, SPHK2, PHB, SPHK1, SMAD3, …
GO:0010647~positive regulation of cell communication	65	0.000120302	PPARD, LEPR, SNCA, TSPAN6, TP63, L1CAM, CITED1, IL31RA, MAP3K7, MEN1, MYD88, GPC3, SLC1A3, MIER1, ILK, CASP8, MLST8, CASP1, SYK, GHR, EGFR, RELA, ESR1, NCAM1, GRM4, NCOA3, ATP2C1, MIB2, VEGFA, GHRL, UBB, EEF1D, NEK6, CAV2, PRKCZ, CAV1, ADORA2A, CSF1, ERBB2, UBE2V1, TFG, TAC1, TRIM13, GIPC1, ARNT, ECE1, SLC35B2, RASGRP4, PLEKHG5, SHISA5, CD4, CFLAR, FLT1, IGF1, GRIA4, NFKBIL1, P2RX5, GH1, P2RX4, C…
GO:0003012~muscle system process	39	0.000128802	FXYD1, ALDOA, EDN3, CAMTA2, MYBPC1, TRPV1, CALD1, DAG1, RPS6KB1, VIPR1, KCNIP2, TTN, GDNF, TPM1, EDNRB, DYSF, KCNE1, CAMK2D, GUCY1A3, NOS3, ASPH, SCN5A, DTNA, KCNMA1, SLC8A1, TAZ, TBCE, IGF1, PDE4D, TRDN, TNNT2, TNNT3, P2RX4, SMTN, MYH11, CACNA1G, ADRA1A, CACNA1C, KCNH2
GO:0033043~regulation of organelle organization	47	0.000140197	DLC1, CAV2, EDN3, LIMA1, CAV1, SNCA, ELN, PML, CTCFL, PKMYT1, TAC1, PAX5, ANAPC10, RDX, RCC1, TPM1, CAPZB, CXCL12, MEN1, ARHGAP6, SET, GSN, MAPT, PRMT5, ILK, CLASP1, RANBP1, MLST8, DNMT3B, SYNPO, NF2, PIF1, SMAD3, IGF1, NUSAP1, MID1, CDC25C, BRCA1, NFKBIL1, PRKCQ, NEB, EPGN, MAP2, DST, ADD2, NEK6, ADD1
GO:0016358~dendrite development	14	0.000152646	KLF7, LST1, NRP1, MCF2, ABI2, CTNNA2, BDNF, APP, MAP2, GHRL, DCX, CACNA1A, DCLK1, CHAT
GO:0006916~anti-apoptosis	45	0.000161954	MEF2C, PRKCZ, YWHAZ, HTATIP2, STAT5A, SNCA, TP63, TCF7L2, GDNF, IL31RA, BDNF, MYD88, AKT1S1, SH3GLB1, NOS3, NRG1, MKL1, API5, RTEL1, HELLS, CDK1, CFLAR, PGAP2, NOL3, SPHK2, SOCS2, IL7, RELA, SPHK1, ESR1, IGF1, HGF, ESR2, TAX1BP1, DAPK1, CDH13, PRLR, BNIP1, BAX, HIPK3, VEGFA, TNFAIP8, GHRL, UBB, PRNP
GO:0048666~neuron development	66	0.000165259	NRP2, NRP1, SEPT2, PAX6, L1CAM, KCNIP2, PAX2, GDNF, CXCL12, NRCAM, BDNF, APP, SLC1A3, CD44, ANK3, ILK, CHAT, CDH23, EGFR, EGR2, NRXN3, BAIAP2, OTX2, TBCE, LRTOMT, CTNNA2, SLITRK2, SLC26A6, VEGFA, GHRL, VCAN, CNTN4, UBB, DST, FGFR1, PARD3, LST1, ADORA2A, ERBB2, ABI2, ALCAM, CRB1, PTK2B, DMD, BCL11B, NUMB, LHX6, DCX, ETV4, DCLK1, KLK8, KLF7, MCF2, NFASC, DOCK7, GAS7, VSX1, TP73, NEDD4, MAP2, NTRK2,…
GO:0007155~cell adhesion	119	0.000192691	PVR, DLC1, THRA, NELL1, NELL2, L1CAM, POSTN, CXCL12, NRCAM, APP, CD44, ILK, CLEC4A, CDH23, SYK, EGFR, PDPN, PTPRS, PTPRU, BTBD9, BCL2L11, CTNNA2, CLEC4M, NCAM1, NME2, CD36, ATP2C1, CCR3, GPR56, CX3CR1, NPTN, EDA, DST, GNE, PTK7, NEDD9, IL32, PXN, ITGBL1, ALCAM, TRO, ITGB6, SSX2IP, SPAM1, ENTPD1, FN1, SPP1, NPHP1, PPFIBP1, PCDH15, SLAMF7, LAMA4, CASS4, LAMA3, EMR1, CD209, NLGN4X, ADAM22, CLEC7A, A…
GO:0045935~positive regulation of nucleobase, nucleoside, nucleotide and nucleic acid metabolic process	108	0.000197009	MEF2C, MMS19, THRA, THRB, STAT5A, MORF4L2, XRCC6, TNFSF13, RORA, GDNF, CITED1, IL31RA, EPC1, APP, CREB3L4, SUPT5H, RARG, RELA, MLXIPL, GRHL3, MECOM, DDIT3, PTHLH, HNF4A, VEGFA, SMARCA2, SMARCA4, CAMTA2, CNBP, BLM, ADORA2A, SOX5, TFEB, SOX6, WT1, ARNT, PLAGL1, MEIS2, BLOC1S2, TCF4, NR1H4, RNF14, NR1H3, KLF7, IKZF1, GRIN1, ESRRG, SMAD3, TEAD2, KAT5, BRCA1, NUP62, NIF3L1, PPARG, MITF, PAX6, TP63, PA…
GO:0022610~biological adhesion	119	0.000204237	PVR, DLC1, THRA, NELL1, NELL2, L1CAM, POSTN, CXCL12, NRCAM, APP, CD44, ILK, CLEC4A, CDH23, SYK, EGFR, PDPN, PTPRS, PTPRU, BTBD9, BCL2L11, CTNNA2, CLEC4M, NCAM1, NME2, CD36, ATP2C1, CCR3, GPR56, CX3CR1, NPTN, EDA, DST, GNE, PTK7, NEDD9, IL32, PXN, ITGBL1, ALCAM, TRO, ITGB6, SSX2IP, SPAM1, ENTPD1, FN1, SPP1, NPHP1, PPFIBP1, PCDH15, SLAMF7, LAMA4, CASS4, LAMA3, EMR1, CD209, NLGN4X, ADAM22, CLEC7A, A…
GO:0030030~cell projection organization	70	0.000210578	NRP2, LIMA1, NRP1, SEPT2, PAX6, L1CAM, PAX2, GDNF, CXCL12, RAB3IP, NRCAM, BDNF, APP, CD44, ANK3, IFT20, ILK, CHAT, CDH23, EGFR, EGR2, NRXN3, BAIAP2, OTX2, TBCE, LPIN1, CTNNA2, SLITRK2, SLC26A6, SPAG6, GHRL, SDCBP, VCAN, CNTN4, UBB, DST, FGFR1, PARD3, LST1, ADORA2A, ERBB2, ABI2, ARPC4, RDX, TTC8, TPM1, CAPZB, ALCAM, PTK2B, DMD, BCL11B, NUMB, SH2B1, DCX, ETV4, DCLK1, KLK8, KLF7, MCF2, NFASC, ARFIP2…
GO:0045941~positive regulation of transcription	99	0.000223664	MMS19, MEF2C, THRA, NIF3L1, THRB, STAT5A, MITF, XRCC6, MORF4L2, PPARG, PAX6, TP63, ZEB1, PAX3, RORA, PAX2, GDNF, CITED1, CAMKK2, IL31RA, MEN1, EPC1, APP, PSMC3IP, PAX8, CREB3L4, YAP1, NR2F2, MKL1, SUPT5H, ATF7IP, EGR2, SP100, RARG, BRF1, RELA, TP53, MLXIPL, LEF1, GRHL3, ESR2, MECOM, HMGA1, DDIT3, MED6, CD86, NCOA3, HNF4A, NCOA4, VEGFA, UBB, SMARCA2, SMARCA4, SMARCAD1, ABLIM2, CAMTA2, CNBP, BLM, S…
GO:0000902~cell morphogenesis	68	0.000231061	NRP2, NRP1, PAX6, L1CAM, PAX2, CXCL12, RAB3IP, CITED1, NRCAM, BDNF, APP, SLC1A3, ANK1, ANK3, ILK, GDF9, DLG1, CDH23, EGFR, EGR2, PDPN, NRXN3, BAIAP2, OTX2, TBCE, LEF1, CTNNA2, MARK2, SLITRK2, SLC26A6, VCAN, CNTN4, UBB, DST, ADD1, LIMS1, PARD3, LST1, ADORA2A, ERBB2, PTK7, BRSK2, ARPC4, SOX6, TTC8, ALCAM, CRB1, DMD, BCL11B, NUMB, CLASP1, DCX, ETV4, DCLK1, FN1, NFATC1, KLK8, KLF7, NFASC, DOCK7, HGF,…
GO:0007010~cytoskeleton organization	80	0.000238408	DLC1, LIMA1, BCAR1, WASF1, PDLIM3, MLH1, AURKA, TTN, ARHGAP6, ANK1, ANK3, GSN, MAPT, RANBP1, PLS3, DLG1, TBCE, NUSAP1, PLK1S1, UBE2C, PALLD, LPIN1, FLNB, MARK1, ELMO1, TACC2, EPB41L2, TNNT2, EPB41L3, EPB41L1, ATP2C1, XIRP2, LIMCH1, GHRL, SDCBP, STMN1, DST, ADD2, ADD1, ABLIM1, ALDOA, CAV2, ABLIM2, PRKCZ, CAV1, AGFG1, MRAS, CALD1, SSH2, DIAPH3, ELN, NEDD9, ABI2, ARPC4, RCC1, TPM1, CAPZB, TUBGCP3, P…
GO:0006793~phosphorus metabolic process	157	0.000238549	PDP1, STK33, STK31, STAT5A, SNCA, PASK, PKMYT1, RPS6KB1, AURKA, PRKG2, TTN, DMPK, MAP3K7, APP, MAP3K9, ILK, PRKACB, FRS2, SYK, EGFR, DBNL, TNIK, STK25, MADD, TAZ, PTPRR, WNK1, PTPRS, RPS6KC1, PTPRU, MARK3, PTPDC1, PTPRO, MARK1, MARK2, SPAG9, MAP4K4, NME2, DLD, MAPK9, MAPK8, CSNK1G3, MAPK7, NEK6, FGFR2, CAV2, FGFR1, GNAI2, NEK1, ERBB2, SSH2, PTK7, ACP5, CHEK1, CHEK2, PXK, IL12RB2, IRAK4, THTPA, VR…
GO:0006796~phosphate metabolic process	157	0.000238549	PDP1, STK33, STK31, STAT5A, SNCA, PASK, PKMYT1, RPS6KB1, AURKA, PRKG2, TTN, DMPK, MAP3K7, APP, MAP3K9, ILK, PRKACB, FRS2, SYK, EGFR, DBNL, TNIK, STK25, MADD, TAZ, PTPRR, WNK1, PTPRS, RPS6KC1, PTPRU, MARK3, PTPDC1, PTPRO, MARK1, MARK2, SPAG9, MAP4K4, NME2, DLD, MAPK9, MAPK8, CSNK1G3, MAPK7, NEK6, FGFR2, CAV2, FGFR1, GNAI2, NEK1, ERBB2, SSH2, PTK7, ACP5, CHEK1, CHEK2, PXK, IL12RB2, IRAK4, THTPA, VR…
GO:0019220~regulation of phosphate metabolic process	87	0.000272291	DLC1, EDN3, PKMYT1, TTN, DAXX, IL31RA, CAMKK2, MAP3K7, MEN1, EDNRB, ZGPAT, APP, SPRY1, CERKL, CDKN2A, MAP3K9, ILK, RAPGEF4, SHC1, CDK5RAP3, PRKACB, MLST8, CDK5RAP1, NRG1, FRS2, SYK, GHR, EGFR, DBNL, MADD, PKIG, PKIB, GRM1, SPAG9, GRM4, CCND3, HNF4A, HIPK3, ZFYVE28, GHRL, RAD17, PRKCZ, CAV1, PARD3, BLM, GNAI2, ADORA2A, CSF1, ERBB2, CHEK1, APLP2, DGKA, AKT1S1, PTK2B, CD4, FLT1, SMG6, NF2, SPHK2, SM…
GO:0051174~regulation of phosphorus metabolic process	87	0.000272291	DLC1, EDN3, PKMYT1, TTN, DAXX, IL31RA, CAMKK2, MAP3K7, MEN1, EDNRB, ZGPAT, APP, SPRY1, CERKL, CDKN2A, MAP3K9, ILK, RAPGEF4, SHC1, CDK5RAP3, PRKACB, MLST8, CDK5RAP1, NRG1, FRS2, SYK, GHR, EGFR, DBNL, MADD, PKIG, PKIB, GRM1, SPAG9, GRM4, CCND3, HNF4A, HIPK3, ZFYVE28, GHRL, RAD17, PRKCZ, CAV1, PARD3, BLM, GNAI2, ADORA2A, CSF1, ERBB2, CHEK1, APLP2, DGKA, AKT1S1, PTK2B, CD4, FLT1, SMG6, NF2, SPHK2, SM…
GO:0001558~regulation of cell growth	42	0.000336617	RTN4, NRP1, IL9R, FOXM1, BCAR1, MORF4L2, PPARG, PML, TP63, NRCAM, AGTR1, FAM107A, WISP1, CDKN2A, CD44, PTK2B, MAPT, TRO, ILK, CAMK2D, GDF9, NRG1, ING1, SPP1, IP6K2, SOCS2, IL7, SPHK1, TP53, SMAD3, ESR2, TP73, CAPRIN2, NTRK3, PRKCQ, CDH13, DDR1, CDKN1A, HNF4A, CDK11B, APBB2, APBB1
GO:0042391~regulation of membrane potential	32	0.0003416	SRI, KCNMB3, PRKCZ, SCN1A, CAV1, PPARD, ADORA2A, ERBB2, SNCA, TAC1, CACNB4, DMPK, MBP, ILK, PPP3CB, KCNE1, QKI, NDUFS1, KCNMA1, CLN3, EGR2, SMAD7, GRIN1, MAL, P2RX4, BAX, DLD, CACNA1G, GHRL, PMP22, KCNH2, CACNA1A
GO:0008630~DNA damage response, signal transduction resulting in induction of apoptosis	13	0.000343519	MSH6, AIFM1, TP53, PML, MLH1, TP63, MBD4, CHEK2, TP73, BRCA1, HIPK1, BBC3, PCBP4
GO:0008285~negative regulation of cell proliferation	68	0.000348449	DLC1, OPRM1, PPARD, PPARG, PAX6, ZEB1, CXADR, MEN1, WARS, CUL2, CGREF1, BDNF, CDKN2A, GPC3, KIFAP3, ILK, CDK10, NOS3, ASPH, HYAL1, RARG, SF1, TP53, ESR2, PTPRU, CD164, PTHLH, DDR1, NME2, HNF4A, PLA2G2A, TGIF1, GHRL, MDM4, VSIG4, PMP22, SMARCA2, CAV2, ING4, CAV1, LST1, ADORA2A, ERBB2, PML, CHEK1, ABI1, COMT, ALDH1A2, BCL11B, PEMT, ING1, CEBPA, TP53I11, NF2, PHB, SMAD3, GJB6, GAS8, NFKBIL1, CDH13, …
GO:0031328~positive regulation of cellular biosynthetic process	115	0.00040696	MMS19, MEF2C, THRA, THRB, STAT5A, MORF4L2, XRCC6, EIF5A, RORA, GDNF, CITED1, IL31RA, EPC1, APP, CREB3L4, SUPT5H, SYK, EGFR, RARG, RELA, MLXIPL, GRHL3, MECOM, BOLL, DDIT3, PTHLH, HNF4A, VEGFA, SMARCA2, SMARCA4, CAMTA2, CNBP, BLM, ADORA2A, SOX5, TFEB, SOX6, WT1, ARNT, PLAGL1, MEIS2, BLOC1S2, TCF4, NR1H4, RNF14, NR1H3, KLF7, IKZF1, GRIN1, ESRRG, SMAD3, TEAD2, KAT5, BRCA1, P2RX4, NUP62, HSP90AB1, NIF…
GO:0000122~negative regulation of transcription from RNA polymerase II promoter	53	0.000444644	MEF2C, PPARD, JDP2, E2F6, PPARG, TP63, PAX5, PAX3, ZEB1, PAX2, ZNF254, ZNF345, MEN1, EPC1, SUPT5H, NR2F2, ATF7IP, RARG, SP100, PKIG, TP53, MLXIPL, LEF1, ZNF189, TGIF1, MDM2, MDM4, CUX1, SMARCA2, SMARCA4, ZMYND11, SOX6, WT1, MEIS2, SKIL, TCF4, BCOR, NR1H4, CEBPA, DNMT3A, IKZF1, SMAD7, LMCD1, SMAD3, KAT5, FOXP1, FOXP2, NEDD4, HOPX, NFIC, HDAC9, TBL1X, HDAC8
GO:0030182~neuron differentiation	79	0.000450054	NRP2, EDN3, NRP1, SEPT2, PAX6, PEX5, L1CAM, PAX3, RORA, KCNIP2, PAX2, GDNF, CXCL12, NRCAM, BDNF, APP, SLC1A3, CD44, ANK3, ILK, CHAT, CDH23, EGFR, KCNMA1, EGR2, NRXN3, BAIAP2, OTX2, PTPRR, TBCE, LRTOMT, PIGT, CTNNA2, SLITRK2, PRKCQ, SLC26A6, VEGFA, GHRL, CNTN4, VCAN, UBB, CUX1, DST, FGFR1, PARD3, LST1, ADORA2A, ERBB2, SOX5, BRSK2, ABI2, ALCAM, ALDH1A2, CRB1, PTK2B, DMD, BCL11B, NUMB, LHX6, DCX, ET…
GO:0051017~actin filament bundle formation	10	0.000467011	LIMA1, SORBS1, PTK2B, CALD1, ELN, NEDD9, GAS7, ABL2, ADD2, ADD1
GO:0030029~actin filament-based process	49	0.000469473	DLC1, ALDOA, PRKCZ, LIMA1, MRAS, CALD1, BCAR1, WASF1, ELN, SSH2, DIAPH3, PDLIM3, NEDD9, ABI2, ARPC4, TTN, TPM1, CAPZB, ARHGAP6, PRR5, SORBS1, GSN, PTK2B, PLS3, NPHP1, DLG1, EPB41, NF2, ARFIP2, LPIN1, GAS7, CAPN3, FLNB, ELMO1, EPB41L2, TNNT2, EPB41L3, PPP1R9A, EPB41L1, ATP2C1, XIRP2, LIMCH1, MYH11, GHRL, SDCBP, ABL2, DST, ADD2, ADD1
GO:0009891~positive regulation of biosynthetic process	116	0.000478728	MMS19, MEF2C, THRA, THRB, STAT5A, MORF4L2, XRCC6, EIF5A, RORA, GDNF, CITED1, IL31RA, EPC1, APP, CREB3L4, SUPT5H, SYK, EGFR, RARG, RELA, MLXIPL, GRHL3, MECOM, BOLL, DDIT3, PTHLH, HNF4A, VEGFA, SMARCA2, SMARCA4, CAMTA2, CNBP, BLM, ADORA2A, SOX5, TFEB, SOX6, WT1, ARNT, PLAGL1, MEIS2, BLOC1S2, TCF4, NR1H4, RNF14, NR1H3, KLF7, IKZF1, GRIN1, ESRRG, SMAD3, TEAD2, KAT5, BRCA1, ABCG1, P2RX4, NUP62, HSP90A…
GO:0060537~muscle tissue development	30	0.000497346	ZFAND5, CAV2, CAV1, ERBB2, ELN, CACNB2, TP63, CACNB4, CXADR, TTN, TPM1, APP, ATG5, DMD, PPP3CB, NRG1, NR2F2, COL11A1, CHAT, ACADM, SMAD7, TAZ, RCAN1, MBNL1, FOXP1, FOXP2, TNNT2, MAPK14, PTCD2, MYH11
GO:0033554~cellular response to stress	97	0.000607279	MORF4L1, MMS19, MICA, CLPB, XRCC6, SNCA, MORF4L2, NONO, MUTYH, ATG5, MAP3K9, PMS1, SYK, DBNL, NUDT1, TNIK, NEIL2, RAD9B, DDIT3, RFC5, DCLRE1C, PYCR1, RPAIN, RFC2, FBXO18, MAPK9, MAPK8, RAD17, CAV1, BLM, NEK1, HFE, CHEK1, CHEK2, PXN, ARNT, SLC11A2, ATRIP, CCM2, KAT5, BRCA1, CDKN1A, NEDD4, BBC3, ATG16L1, MLH1, TP63, PRDX1, DAXX, OS9, RPS3, MEN1, PCBP4, TPO, TRPV4, RTEL1, CDK1, CLN3, PGAP2, SP100, A…
GO:0045893~positive regulation of transcription, DNA-dependent	84	0.000630806	MMS19, MEF2C, THRA, THRB, NIF3L1, STAT5A, MORF4L2, XRCC6, PPARG, MITF, PAX6, TP63, ZEB1, PAX3, RORA, PAX2, GDNF, IL31RA, MEN1, EPC1, APP, PSMC3IP, PAX8, CREB3L4, YAP1, NR2F2, SUPT5H, ATF7IP, EGR2, SP100, RARG, RELA, MLXIPL, TP53, LEF1, ESR2, MECOM, HMGA1, MED6, HNF4A, NCOA3, NCOA4, VEGFA, SMARCA2, SMARCA4, ABLIM2, CAMTA2, CNBP, SOX5, TFEB, FHL2, NFYC, SOX6, TCF7L2, WT1, ARNT, STAT6, PLAGL1, MEIS2…
GO:0042692~muscle cell differentiation	29	0.000643861	CAST, CAV2, ERBB2, CACNB2, SOX6, CACNB4, TTN, CXADR, TPM1, TCF7L2, APP, ATG5, PPP3CB, QKI, NRG1, IFRD1, CHAT, ACADM, NOS1, IGF1, RCAN1, MBNL1, CAPN3, FOXP1, TNNT2, PTCD2, MYH11, BIN1, ADAM12
GO:0008637~apoptotic mitochondrial changes	12	0.000768184	BID, CDKN2A, DNM1L, GGCT, SH3GLB1, BBC3, CASP7, BAX, TP53, SMAD3, TP73, DAP3
GO:0051146~striated muscle cell differentiation	23	0.000795745	CAST, CAV2, ACADM, NOS1, ERBB2, IGF1, CACNB2, RCAN1, CACNB4, TTN, CXADR, TPM1, CAPN3, FOXP1, TNNT2, APP, ATG5, PTCD2, PPP3CB, MYH11, ADAM12, NRG1, CHAT
GO:0051254~positive regulation of RNA metabolic process	84	0.000814598	MMS19, MEF2C, THRA, THRB, NIF3L1, STAT5A, MORF4L2, XRCC6, PPARG, MITF, PAX6, TP63, ZEB1, PAX3, RORA, PAX2, GDNF, IL31RA, MEN1, EPC1, APP, PSMC3IP, PAX8, CREB3L4, YAP1, NR2F2, SUPT5H, ATF7IP, EGR2, SP100, RARG, RELA, MLXIPL, TP53, LEF1, ESR2, MECOM, HMGA1, MED6, HNF4A, NCOA3, NCOA4, VEGFA, SMARCA2, SMARCA4, ABLIM2, CAMTA2, CNBP, SOX5, TFEB, FHL2, NFYC, SOX6, TCF7L2, WT1, ARNT, STAT6, PLAGL1, MEIS2…
GO:0001952~regulation of cell-matrix adhesion	11	0.000904683	DDR1, PRKCZ, CDH13, ARHGAP6, CDKN2A, CD36, NF2, CSF1, ILK, SMAD3, PIK3R1
GO:0051325~interphase	26	0.000914855	BCAT1, BLM, E2F6, CAMK2G, CHEK1, ANAPC10, ZNF655, RCC1, CUL2, APP, CDKN2A, DDX11, CAMK2D, PPP3CB, CDK10, CAMK2B, NFATC1, EGFR, TBRG4, TPD52L1, GPR132, CDC25C, CDKN1A, CUL4A, MDM2, DNM2
GO:0051252~regulation of RNA metabolic process	266	0.000967293	MEF2C, MEF2A, ZNF630, STAT5A, XRCC6, SYNCRIP, MED23, RORA, ZNF254, CITED1, PGR, EPC1, ZGPAT, APP, FLI1, TRAK1, ZNF248, PQBP1, CREB3L4, PATZ1, RARA, CREB3L3, SUPT5H, PITX2, ZNF43, RARG, RREB1, ZNF790, MECOM, NME2, RAB18, HNF4A, SERBP1, VEGFA, TGIF1, SHOX, PRDM2, TGIF2, ZNHIT3, ZNF611, ZNF79, ZNF133, ZNF610, PLAGL1, SSX2B, ZNF227, ZNF226, ZNF74, LHX6, DUX2, ARNTL2, DUX4, TCF4, BCOR, DNMT3B, NR1H4, …
GO:0009967~positive regulation of signal transduction	56	0.00101358	PPARD, LEPR, TSPAN6, TP63, L1CAM, CITED1, IL31RA, MAP3K7, MEN1, MYD88, GPC3, MIER1, ILK, CASP8, MLST8, CASP1, SYK, GHR, RELA, ESR1, NCAM1, GRM4, NCOA3, ATP2C1, MIB2, VEGFA, GHRL, EEF1D, NEK6, CAV2, CAV1, ERBB2, CSF1, UBE2V1, TFG, TRIM13, GIPC1, ARNT, ECE1, SLC35B2, RASGRP4, PLEKHG5, SHISA5, CD4, CFLAR, FLT1, IGF1, NFKBIL1, P2RX5, GH1, P2RX4, CDH13, NUP62, NEDD4, EPGN, P2RX2
GO:0032990~cell part morphogenesis	50	0.0010383	NRP2, PARD3, NRP1, ADORA2A, ERBB2, PAX6, L1CAM, ARPC4, TTC8, PAX2, CXCL12, RAB3IP, NRCAM, ALCAM, BDNF, APP, ANK3, DMD, BCL11B, ILK, NUMB, DCX, ETV4, DCLK1, EGFR, KLF7, KLK8, DNM1L, OPA1, EGR2, SSBP1, NRXN3, BAIAP2, OTX2, NFASC, TBCE, DOCK7, GAS7, CTNNA2, SLITRK2, SLC26A6, BAX, CNTN4, VCAN, UBB, BMPR1B, APBB2, DST, APBB1, CACNA1A
GO:0006468~protein amino acid phosphorylation	110	0.00105019	STK33, STK31, STAT5A, PASK, PKMYT1, RPS6KB1, AURKA, PRKG2, TTN, DMPK, MAP3K7, APP, MAP3K9, ILK, PRKACB, FRS2, SYK, EGFR, DBNL, TNIK, STK25, MADD, WNK1, RPS6KC1, MARK3, MARK1, MARK2, SPAG9, MAP4K4, MAPK9, MAPK8, MAPK7, CSNK1G3, NEK6, FGFR2, CAV2, FGFR1, GNAI2, NEK1, ERBB2, PTK7, CHEK1, PXK, CHEK2, IL12RB2, IRAK4, VRK2, STK19, NIN, SMAD7, HGF, EPHA5, NTRK3, EPHA6, PRKAR1B, NTRK2, DYRK1A, MAP2, GRK4…
GO:0014706~striated muscle tissue development	28	0.00109537	CAV2, CAV1, ERBB2, ELN, CACNB2, CACNB4, TTN, CXADR, TPM1, APP, ATG5, DMD, PPP3CB, NRG1, NR2F2, COL11A1, CHAT, ACADM, SMAD7, TAZ, RCAN1, MBNL1, FOXP1, FOXP2, TNNT2, MAPK14, PTCD2, MYH11
GO:0010557~positive regulation of macromolecule biosynthetic process	108	0.00110262	MEF2C, MMS19, THRA, THRB, STAT5A, MORF4L2, XRCC6, EIF5A, RORA, GDNF, CITED1, IL31RA, EPC1, APP, CREB3L4, SUPT5H, SYK, RARG, RELA, MLXIPL, GRHL3, MECOM, BOLL, DDIT3, HNF4A, VEGFA, SMARCA2, SMARCA4, CAMTA2, CNBP, BLM, SOX5, TFEB, SOX6, WT1, ARNT, PLAGL1, MEIS2, BLOC1S2, TCF4, NR1H4, RNF14, NR1H3, KLF7, IKZF1, GRIN1, ESRRG, SMAD3, TEAD2, KAT5, BRCA1, NUP62, NIF3L1, PPARG, MITF, PAX6, TP63, PAX3, ZEB…
GO:0042325~regulation of phosphorylation	81	0.00118043	EDN3, PKMYT1, TTN, DAXX, IL31RA, CAMKK2, MAP3K7, MEN1, EDNRB, ZGPAT, SPRY1, APP, CERKL, CDKN2A, MAP3K9, ILK, RAPGEF4, SHC1, CDK5RAP3, PRKACB, MLST8, CDK5RAP1, NRG1, FRS2, SYK, GHR, EGFR, DBNL, MADD, PKIG, PKIB, GRM1, SPAG9, GRM4, CCND3, HNF4A, HIPK3, ZFYVE28, GHRL, RAD17, PRKCZ, CAV1, PARD3, BLM, GNAI2, ADORA2A, CSF1, ERBB2, CHEK1, APLP2, DGKA, AKT1S1, PTK2B, CD4, FLT1, NF2, SPHK2, SMAD7, SPHK1, …
GO:0008361~regulation of cell size	42	0.00118937	RTN4, FGFR2, FGFR1, NRP1, IL9R, FHL1, PPARG, PML, TP63, APP, AKT1S1, CDKN2A, RASGRP4, NDRG4, PTK2B, MAPT, TRO, ILK, GDF9, DCX, NRG1, ING1, DCLK1, SPP1, IP6K2, SHBG, RARG, IL7, SPHK1, TP53, SLC3A2, SMAD3, ESR2, TP73, CAPRIN2, NTRK3, CDKN1A, HNF4A, ERBB2IP, APBB2, APBB1, CACNA1A
GO:0051336~regulation of hydrolase activity	62	0.001196	DLC1, LEPR, SNCA, RPS3, MEN1, TBC1D16, AGTR1, EDNRB, ARHGAP6, SMAP2, CDKN2A, SMAP1, TBC1D14, GIT2, RAPGEF6, RGN, NOS3, MLST8, PLCB2, EGFR, PTGER3, SSBP1, TP53, BCL2L13, NLRP3, NLRP2, NLRP1, TBC1D22A, TBCK, TNNT2, TNNT3, SGSM1, CHRM2, ARFGAP1, PRKCZ, CAV1, AGFG1, ADORA2A, TBC1D3H, PML, RABGAP1L, PXK, TPM1, ADAP1, SLC11A2, P2RY6, HRH1, RASGRP4, PTK2B, DIABLO, TBC1D7, TBC1D1, NR1H3, MSH6, CARD8, SMA…
GO:0032535~regulation of cellular component size	52	0.00122678	FGFR2, RTN4, FGFR1, LIMA1, IL9R, NRP1, FHL1, ELN, PPARG, PML, TP63, RDX, CXCL12, CAPZB, APP, AKT1S1, CDKN2A, GSN, NDRG4, PTK2B, RASGRP4, TRO, MAPT, ILK, GDF9, MLST8, DCX, NRG1, ING1, DCLK1, SPP1, IP6K2, SHBG, RARG, IL7, SPHK1, TP53, SLC3A2, SMAD3, ESR2, TP73, CAPRIN2, NTRK3, CDKN1A, ERBB2IP, HNF4A, NEB, APBB2, APBB1, ADD2, CACNA1A, ADD1
GO:0048812~neuron projection morphogenesis	43	0.00126303	NRP2, PARD3, NRP1, ADORA2A, ERBB2, PAX6, L1CAM, PAX2, CXCL12, ALCAM, NRCAM, BDNF, APP, ANK3, BCL11B, DMD, ILK, NUMB, DCX, ETV4, DCLK1, EGFR, KLF7, KLK8, EGR2, NRXN3, BAIAP2, OTX2, TBCE, NFASC, DOCK7, GAS7, CTNNA2, SLITRK2, SLC26A6, VCAN, CNTN4, UBB, BMPR1B, APBB2, APBB1, DST, CACNA1A
GO:0051329~interphase of mitotic cell cycle	25	0.00137161	BCAT1, BLM, E2F6, CAMK2G, CHEK1, ANAPC10, RCC1, CUL2, APP, CDKN2A, DDX11, CAMK2D, PPP3CB, CDK10, CAMK2B, NFATC1, EGFR, TBRG4, TPD52L1, GPR132, CDC25C, CDKN1A, CUL4A, MDM2, DNM2
GO:0022403~cell cycle phase	73	0.00141975	SEPT2, E2F6, PKMYT1, MLH1, AURKA, RBM7, TTN, CUL2, APP, CDKN2A, DDX11, PSMC3IP, STAG3, CDK10, RANBP1, CCNA1, STAG2, EGFR, CDK1, DSN1, SGOL1, NUSAP1, TBRG4, UBE2I, GPR132, DCTN3, UBE2C, BOLL, DCTN1, TACC2, RAD51, MDM2, CDK11B, MAPRE2, STMN1, CHFR, NEK6, BCAT1, BLM, NEK1, CAMK2G, NEDD9, ANAPC10, CHEK1, ANAPC11, ZNF655, RCC1, NCAPH, DUSP13, CAMK2D, PPP3CB, CAMK2B, CLASP1, ZWILCH, LFNG, HELLS, NFATC1…
GO:0000077~DNA damage checkpoint	15	0.00144174	CDK1, BLM, PCBP4, MAPK14, BRE, PML, TP53, DGKZ, CHEK1, CHEK2, CEP63, ATRIP, BRCA1, RAD17, NAE1
GO:0030522~intracellular receptor-mediated signaling pathway	20	0.00148959	RARG, SP100, FLT1, CREM, ESR1, PML, FHL2, NR3C1, ESR2, KAT5, DAXX, BRCA1, PGR, ALDH1A2, NCOA3, NCOA4, NEDD4, RARA, RNF14, PMEPA1
GO:0010952~positive regulation of peptidase activity	17	0.00160009	DLC1, CARD8, TP53, PML, SMAD3, NLRP3, BCL2L13, NLRP2, NLRP1, RPS3, MEN1, SLC11A2, CDKN2A, BBC3, BAX, DIABLO, APAF1
GO:0043280~positive regulation of caspase activity	17	0.00160009	DLC1, CARD8, TP53, PML, SMAD3, NLRP3, BCL2L13, NLRP2, NLRP1, RPS3, MEN1, SLC11A2, CDKN2A, BBC3, BAX, DIABLO, APAF1
GO:0045926~negative regulation of growth	26	0.00160323	RTN4, ING4, NRP1, PPARG, PML, TP63, MEN1, GPC3, CDKN2A, TRO, GDF9, ING1, IP6K2, SPP1, IL7, TP53, SMAD3, ESR2, TP73, CAPRIN2, CDKN1A, HNF4A, BBC3, PTCH1, APBB2, APBB1
GO:0016192~vesicle-mediated transport	96	0.0016172	SEC31A, SNCA, APP, PICALM, ANK1, RABGEF1, VPS13A, RAPGEF4, RBM12, RAB27A, DBNL, NCALD, VPS45, OPTN, BCAP31, CLEC4M, NME2, DOC2A, CD36, ARRB2, RAB18, VAMP7, BIN1, TRAPPC3, ARFGAP1, CAV2, CAV1, SNAP91, ADORA2A, COPZ1, HFE, NOSTRIN, NAPB, PEX5L, RIMS1, FOLR1, STX16, STX10, LAT, ARF1, NEDD4, CD209, CPNE1, SEC13, SYTL2, GRK4, CLEC7A, CACNA1C, CACNA1A, CLCN5, CLTA, LDLR, SYNJ1, CRCP, EPS15L1, RAB3IP, R…
GO:0050848~regulation of calcium-mediated signaling	9	0.00166484	P2RX5, NCAM1, P2RX4, CDH13, P2RX2, RGN, L1CAM, CD4, SYK
GO:0006936~muscle contraction	33	0.00171817	FXYD1, ALDOA, EDN3, MYBPC1, TRPV1, CALD1, DAG1, RPS6KB1, VIPR1, KCNIP2, TTN, GDNF, TPM1, EDNRB, DYSF, KCNE1, CAMK2D, ASPH, SCN5A, DTNA, KCNMA1, SLC8A1, TAZ, PDE4D, TRDN, TNNT2, TNNT3, SMTN, MYH11, CACNA1G, ADRA1A, CACNA1C, KCNH2
GO:0045860~positive regulation of protein kinase activity	44	0.00175828	EDN3, PRKCZ, PARD3, GNAI2, ADORA2A, ERBB2, CSF1, DAXX, MAP3K7, DGKA, CERKL, PTK2B, MAP3K9, ILK, CD4, SHC1, PRKACB, NRG1, FRS2, GHR, SYK, EGFR, DBNL, FLT1, SPHK2, MADD, SPHK1, STRADA, DGKH, HGF, GRM1, CDC25B, GH1, SPAG9, GRM4, PRLR, CCND3, EPGN, PRKAR1B, IKBKG, PRKAR1A, GHRL, DGKZ, LRP8
GO:0016310~phosphorylation	127	0.00181411	STK33, STK31, STAT5A, SNCA, PASK, PKMYT1, RPS6KB1, AURKA, PRKG2, TTN, DMPK, MAP3K7, APP, MAP3K9, ILK, PRKACB, FRS2, SYK, EGFR, DBNL, TNIK, STK25, MADD, TAZ, WNK1, RPS6KC1, MARK3, MARK1, MARK2, SPAG9, MAP4K4, NME2, DLD, MAPK9, MAPK8, MAPK7, CSNK1G3, NEK6, FGFR2, CAV2, FGFR1, GNAI2, NEK1, ERBB2, PTK7, CHEK1, PXK, CHEK2, IL12RB2, IRAK4, VRK2, STK19, NIN, SMAD7, AK3, HGF, EPHA5, NTRK3, EPHA6, PRKAR1B…
GO:0010038~response to metal ion	29	0.00182676	KCNMB3, CAV1, SEC31A, SNCA, KCNIP2, TTN, KCNIP1, SLC11A2, PTK2B, GSN, DDX19B, NOS3, NDRG1, SERPINA1, NEDD4L, CUTA, EGFR, KCNMA1, BSG, LEF1, CAPN3, TNNT2, NEDD4, ANXA11, CACNA1G, MAPK9, MAPK8, PRNP, PDCD6
GO:0006355~regulation of transcription, DNA-dependent	258	0.00188432	MEF2C, MEF2A, ZNF630, STAT5A, XRCC6, MED23, RORA, ZNF254, CITED1, PGR, EPC1, ZGPAT, APP, FLI1, TRAK1, ZNF248, PQBP1, CREB3L4, PATZ1, RARA, CREB3L3, SUPT5H, PITX2, ZNF43, RARG, RREB1, ZNF790, MECOM, NME2, RAB18, HNF4A, VEGFA, TGIF1, SHOX, PRDM2, TGIF2, ZNHIT3, ZNF611, ZNF79, ZNF133, ZNF610, PLAGL1, SSX2B, ZNF227, ZNF226, ZNF74, LHX6, DUX2, ARNTL2, DUX4, TCF4, BCOR, DNMT3B, NR1H4, NR1H3, DNMT3A, KL…
GO:0051345~positive regulation of hydrolase activity	37	0.00190091	DLC1, PRKCZ, PML, TPM1, RPS3, SLC11A2, MEN1, AGTR1, EDNRB, ARHGAP6, P2RY6, HRH1, CDKN2A, PTK2B, RASGRP4, RGN, DIABLO, PLCB2, NR1H3, EGFR, MSH6, CARD8, PTGER3, SSBP1, TP53, SMAD3, DOCK7, BCL2L13, NLRP3, NLRP2, NLRP1, TNNT2, BBC3, CHRM2, BAX, PPP2R4, APAF1
GO:0007169~transmembrane receptor protein tyrosine kinase signaling pathway	44	0.00192312	FGFR2, FGFR1, ZFAND5, FGF8, NRP1, ADORA2A, CD8B, STAT5A, ADCYAP1R1, ERBB2, BCAR1, TFG, ABI1, PXN, IL31RA, SORBS1, RASGRP4, PTK2B, CD4, SHC1, NRG1, FGF1, FRS2, PIK3R1, GHR, EGFR, FLT1, NIN, SOCS2, PTPN2, BAIAP2, HGF, NTRK3, EPHA5, GH1, DDR1, GRB10, EPHA6, PRLR, ERBB2IP, VEGFA, NTRK2, GRB7, CACNA1A
GO:0010035~response to inorganic substance	41	0.00199117	KCNMB3, CAV1, SEC31A, SNCA, KCNIP2, TTN, TPM1, KCNIP1, PRDX1, PXN, SLC11A2, SRRT, SLC1A3, GSN, PTK2B, DDX19B, TPO, NOS3, SERPINA1, NDRG1, NEDD4L, CUTA, KCNMA1, EGFR, BSG, SLC8A1, RELA, LEF1, APTX, CAPN3, DDIT3, GART, TNNT2, CDKN1A, NEDD4, ANXA11, CACNA1G, MAPK9, MAPK8, PRNP, PDCD6
GO:0051726~regulation of cell cycle	60	0.00206447	EDN3, STAT5A, PKMYT1, MOV10L1, MEN1, APP, CDKN2A, PCBP4, PRMT5, RANBP1, CDK10, CDK5RAP3, CDK5RAP1, DLG1, EGFR, CDK1, MADD, TP53, NUSAP1, UBE2C, PRKCQ, CCND3, HNF4A, MDM2, CHFR, NEK6, RAD17, SMARCA4, CAV2, BLM, PML, ASNS, CHEK1, ANAPC10, ZNF655, CHEK2, ZBTB17, RCC1, CAMK2D, ZWILCH, ATRIP, GMNN, SPHK1, SMAD3, IGF1, CDC25C, CEP63, NFKBIL1, BRCA1, NAE1, CDKN1A, EPGN, MAPK14, BAX, BRE, DGKZ, APBB2, PE…
GO:0006974~response to DNA damage stimulus	66	0.00225068	MMS19, MORF4L1, MICA, MORF4L2, XRCC6, MLH1, TP63, RPS3, NONO, MEN1, MUTYH, PCBP4, RTEL1, PMS1, PGAP2, CDK1, NUDT1, SP100, AIFM1, NEIL2, TP53, GTF2H3, APTX, RAD9B, MBD4, DDIT3, RAD51, RFC5, EYA3, DCLRE1C, EYA1, RPAIN, HIPK1, RIF1, RFC2, FBXO18, RAD17, ING4, BLM, NEK1, PML, CHEK1, CHEK2, SMUG1, CHD1L, ATRIP, APEX1, MSH6, MSH5, CEP63, KAT5, TP73, BRCA1, NAE1, ATXN3, CDKN1A, CUL4A, BBC3, MAPK14, BAX,…
GO:0001954~positive regulation of cell-matrix adhesion	6	0.0023103	PRKCZ, CDH13, CD36, CSF1, ILK, SMAD3
GO:0048747~muscle fiber development	12	0.00237656	CAV2, APP, ERBB2, PTCD2, MYH11, PPP3CB, CACNB2, RCAN1, CACNB4, TTN, CXADR, CHAT
GO:0006897~endocytosis	43	0.00239907	CAV1, LDLR, ADORA2A, SNX17, SYNJ1, SNCA, HFE, NOSTRIN, EPS15L1, ASGR2, ELMOD3, APP, PICALM, FOLR1, RABGEF1, GHR, DBNL, CLN3, LRSAM1, SYNRG, HCK, PI4KB, ELMO1, CLEC4M, NME2, CD36, ARRB2, RAB18, GRIA1, NEDD4, CD209, VAMP7, RAB34, TOM1, LRP8, GRK4, CLEC7A, BIN1, STEAP2, DNM1, CD14, CLCN5, DNM2
GO:0010324~membrane invagination	43	0.00239907	CAV1, LDLR, ADORA2A, SNX17, SYNJ1, SNCA, HFE, NOSTRIN, EPS15L1, ASGR2, ELMOD3, APP, PICALM, FOLR1, RABGEF1, GHR, DBNL, CLN3, LRSAM1, SYNRG, HCK, PI4KB, ELMO1, CLEC4M, NME2, CD36, ARRB2, RAB18, GRIA1, NEDD4, CD209, VAMP7, RAB34, TOM1, LRP8, GRK4, CLEC7A, BIN1, STEAP2, DNM1, CD14, CLCN5, DNM2
GO:0051347~positive regulation of transferase activity	46	0.00247806	PRKCZ, EDN3, PARD3, GNAI2, ADORA2A, ERBB2, CSF1, DAXX, MAP3K7, DGKA, SERINC2, CERKL, PTK2B, MAP3K9, ILK, CD4, SHC1, PRKACB, NRG1, FRS2, GHR, SYK, EGFR, DBNL, FLT1, SPHK2, MADD, SPHK1, STRADA, DGKH, HGF, GRM1, CDC25B, GH1, SPAG9, GRM4, PRLR, CCND3, EPGN, PRKAR1B, WRAP53, IKBKG, PRKAR1A, GHRL, DGKZ, LRP8
GO:0055001~muscle cell development	16	0.00252624	CAV2, ERBB2, CACNB2, RCAN1, CACNB4, TTN, CXADR, TPM1, CAPN3, TNNT2, APP, ATG5, PTCD2, MYH11, PPP3CB, CHAT
GO:0051253~negative regulation of RNA metabolic process	64	0.00267964	MEF2C, PPARD, JDP2, E2F6, PPARG, TP63, PAX5, PAX3, ZEB1, PAX2, DAXX, ZNF254, ZNF345, MEN1, EPC1, ZGPAT, NR2F2, SUPT5H, ATF7IP, RARG, SP100, PKIG, MLXIPL, TP53, LEF1, ZNF189, UBE2I, TGIF1, MDM2, MDM4, CUX1, SMARCA2, SMARCA4, ZMYND11, ING4, NOSTRIN, SOX6, WT1, MEIS2, SKIL, TCF4, BCOR, DNMT3B, NR1H4, HELLS, CEBPA, DNMT3A, IKZF1, SMAD7, LMCD1, SMAD3, SIRT5, ILF3, KAT5, FOXP1, FOXP2, NEDD4, HOPX, HDAC…
GO:0050850~positive regulation of calcium-mediated signaling	8	0.00268228	P2RX5, NCAM1, P2RX4, CDH13, P2RX2, L1CAM, CD4, SYK
GO:0042522~regulation of tyrosine phosphorylation of Stat5 protein	7	0.00274399	GH1, CAV1, HNF4A, NF2, IGF1, IL31RA, GHR
GO:0031056~regulation of histone modification	7	0.00274399	MEN1, SET, SNCA, PML, CTCFL, PAX5, DNMT3B
GO:0030330~DNA damage response, signal transduction by p53 class mediator	10	0.00279994	ING4, SP100, HIPK1, PCBP4, BBC3, PML, TP53, TP63, KAT5, BRCA1
GO:0045892~negative regulation of transcription, DNA-dependent	63	0.00284121	MEF2C, PPARD, JDP2, E2F6, PPARG, TP63, PAX5, PAX3, ZEB1, PAX2, DAXX, ZNF254, ZNF345, MEN1, EPC1, ZGPAT, NR2F2, SUPT5H, ATF7IP, RARG, SP100, PKIG, MLXIPL, TP53, LEF1, ZNF189, UBE2I, TGIF1, MDM2, MDM4, CUX1, SMARCA2, SMARCA4, ZMYND11, ING4, NOSTRIN, SOX6, WT1, MEIS2, SKIL, TCF4, BCOR, DNMT3B, NR1H4, HELLS, CEBPA, DNMT3A, IKZF1, SMAD7, LMCD1, SMAD3, SIRT5, ILF3, KAT5, FOXP1, FOXP2, NEDD4, HOPX, HDAC…
GO:0018108~peptidyl-tyrosine phosphorylation	14	0.00287363	IL12RB2, DDR1, FLT1, PRLR, PTK2B, STAT5A, ERBB2, DYRK1A, ABI2, ABI1, FES, ABL2, GHR, SYK
GO:0007050~cell cycle arrest	24	0.0030679	ING4, TP53, PML, SMAD3, TBRG4, TCF7L2, GAS7, TP73, DDIT3, MLF1, MEN1, PLAGL1, CUL2, CGREF1, CDKN1A, CDKN2A, CUL4A, PCBP4, RASSF1, ILK, APBB2, APBB1, DST, BARD1
GO:0045944~positive regulation of transcription from RNA polymerase II promoter	65	0.00310047	MEF2C, THRA, THRB, STAT5A, MORF4L2, XRCC6, PPARG, MITF, PAX6, TP63, RORA, PAX3, ZEB1, PAX2, GDNF, MEN1, EPC1, APP, PSMC3IP, PAX8, CREB3L4, YAP1, SUPT5H, RARG, EGR2, RELA, MLXIPL, TP53, LEF1, ESR2, MECOM, MED6, HNF4A, VEGFA, SMARCA2, SMARCA4, ABLIM2, CAMTA2, CNBP, SOX5, TFEB, SOX6, TCF7L2, WT1, ARNT, STAT6, PLAGL1, MEIS2, BCL11B, NFAT5, NFATC2, NR1H4, NR1H3, CEBPA, IKZF1, GRIN1, SMAD3, IGF1, TEAD2…
GO:0031570~DNA integrity checkpoint	15	0.00329783	CDK1, BLM, PCBP4, MAPK14, BRE, PML, TP53, DGKZ, CHEK1, CHEK2, CEP63, ATRIP, BRCA1, RAD17, NAE1
GO:0055002~striated muscle cell development	15	0.00329783	CAV2, ERBB2, CACNB2, RCAN1, CACNB4, TTN, CXADR, TPM1, CAPN3, TNNT2, APP, PTCD2, MYH11, PPP3CB, CHAT
GO:0051172~negative regulation of nitrogen compound metabolic process	86	0.00336433	MEF2C, JDP2, PPARD, THRA, THRB, E2F6, PPARG, MLH1, TP63, PAX5, ZEB1, PAX3, PAX2, DAXX, ZNF345, ZNF254, RPS3, MEN1, ZGPAT, EPC1, LRRFIP1, NR2F2, SUPT5H, NRG1, ATF7IP, SP100, RARG, PKIG, MLXIPL, TP53, LEF1, ZNF189, UBE2I, PTPRU, MBD1, TGIF1, MDM2, MDM4, CUX1, SMARCA2, RAD17, SMARCA4, C1D, ZMYND11, ING4, CAV1, BLM, PML, NOSTRIN, SOX6, COMT, WT1, MEIS2, SKIL, BCOR, TCF4, DNMT3B, HELLS, NR1H4, CEBPA, …
GO:0045930~negative regulation of mitotic cell cycle	9	0.00337192	EGFR, HNF4A, PML, SMAD3, DGKZ, APBB2, APBB1, SMARCA4, DLG1
GO:0000904~cell morphogenesis involved in differentiation	46	0.00343645	NRP2, PARD3, NRP1, ERBB2, PAX6, L1CAM, PAX2, CXCL12, CITED1, ALCAM, NRCAM, BDNF, APP, SLC1A3, ANK3, BCL11B, ILK, NUMB, GDF9, DCX, ETV4, DCLK1, FN1, CDH23, NFATC1, KLF7, EGR2, NRXN3, BAIAP2, OTX2, TBCE, NFASC, LEF1, DOCK7, HGF, CTNNA2, SLITRK2, SLC26A6, VCAN, CNTN4, UBB, BMPR1B, APBB2, APBB1, DST, CACNA1A
GO:0006357~regulation of transcription from RNA polymerase II promoter	115	0.00344419	MEF2C, JDP2, THRA, THRB, STAT5A, MORF4L2, XRCC6, MED23, RORA, GDNF, ZNF254, CITED1, GABPB1, EPC1, APP, TRAK1, CREB3L4, SUPT5H, RARG, RELA, PKIG, MLXIPL, ZNF189, MECOM, HNF4A, VEGFA, TGIF1, SMARCA2, SMARCA4, CAMTA2, CNBP, SOX5, TFEB, SOX6, WT1, ARNT, PLAGL1, MEIS2, SKIL, TCF4, BCOR, NR1H4, RNF14, NR1H3, DNMT3A, TCF7, IKZF3, KLF7, IKZF1, SMAD7, GRIN1, LMCD1, SMAD3, TEAD2, KAT5, BRCA1, FOXP1, FOXP2,…
GO:0033674~positive regulation of kinase activity	44	0.00350085	EDN3, PRKCZ, PARD3, GNAI2, ADORA2A, ERBB2, CSF1, DAXX, MAP3K7, DGKA, CERKL, PTK2B, MAP3K9, ILK, CD4, SHC1, PRKACB, NRG1, FRS2, GHR, SYK, EGFR, DBNL, FLT1, SPHK2, MADD, SPHK1, STRADA, DGKH, HGF, GRM1, CDC25B, GH1, SPAG9, GRM4, PRLR, CCND3, EPGN, PRKAR1B, IKBKG, PRKAR1A, GHRL, DGKZ, LRP8
GO:0048858~cell projection morphogenesis	46	0.00372072	NRP2, PARD3, NRP1, ADORA2A, ERBB2, PAX6, L1CAM, ARPC4, TTC8, PAX2, CXCL12, RAB3IP, ALCAM, NRCAM, BDNF, APP, ANK3, BCL11B, DMD, ILK, NUMB, DCX, ETV4, DCLK1, EGFR, KLF7, KLK8, EGR2, NRXN3, BAIAP2, OTX2, TBCE, NFASC, DOCK7, GAS7, CTNNA2, SLITRK2, SLC26A6, VCAN, CNTN4, UBB, BMPR1B, APBB2, APBB1, DST, CACNA1A
GO:0018212~peptidyl-tyrosine modification	14	0.00430955	IL12RB2, DDR1, FLT1, PRLR, PTK2B, STAT5A, ERBB2, DYRK1A, ABI2, ABI1, FES, ABL2, GHR, SYK
GO:0007167~enzyme linked receptor protein signaling pathway	60	0.00440725	FGF8, NRP1, CD8B, STAT5A, BCAR1, CITED1, IL31RA, MAP3K7, ZFYVE16, SHC1, GDF9, FGF1, NRG1, FRS2, SYK, GHR, EGFR, SOCS2, BAIAP2, PTPRU, ECSIT, DDR1, GRB10, CHRDL1, ARRB2, VEGFA, FGFR2, ZFAND5, FGFR1, ADORA2A, ADCYAP1R1, ERBB2, PML, TFG, ABI1, PXN, UBE2D3, SORBS1, RASGRP4, PTK2B, CD4, PIK3R1, PTPRD, FLT1, NIN, PTPN2, SMAD7, SMAD3, HGF, NTRK3, EPHA5, GH1, EPHA6, PRLR, ERBB2IP, NTRK2, BMPR1B, HPGD, GR…
GO:0051899~membrane depolarization	13	0.0046061	PRKCZ, CAV1, SMAD7, ADORA2A, SNCA, GRIN1, DMPK, P2RX4, CACNA1G, KCNE1, PPP3CB, GHRL, CACNA1A
GO:0010605~negative regulation of macromolecule metabolic process	115	0.00468318	MEF2C, JDP2, THRA, THRB, SNCA, ZNF254, ZGPAT, EPC1, CDKN2A, ATG5, WWP2, RAB23, SUPT5H, RARG, RELA, PKIG, MLXIPL, ZNF189, PTPRU, PSMA6, HNF4A, PSMA5, TGIF1, CELF1, SMARCA2, RAD17, SMARCA4, CAV1, BLM, ANAPC10, GIPC1, NOSTRIN, ANAPC11, SOX6, WT1, MEIS2, SKIL, TCF4, BCOR, DNMT3B, NR1H4, HELLS, DNMT3A, PTPN3, IKZF1, SMAD7, PHB, LMCD1, SMAD3, KAT5, BRCA1, FOXP1, FOXP2, NEDD4, HOPX, RFX3, SCMH1, HDAC9, …
GO:0050678~regulation of epithelial cell proliferation	18	0.00484497	EGFR, PPARD, ERBB2, PAX6, SMAD3, IGF1, ESR2, FOXP1, FOXP2, PGR, EDNRB, NME2, EPGN, BAX, VEGFA, PLA2G2A, PTCH1, FGF1
GO:0045934~negative regulation of nucleobase, nucleoside, nucleotide and nucleic acid metabolic process	84	0.00491961	MEF2C, JDP2, PPARD, THRA, THRB, E2F6, PPARG, MLH1, TP63, PAX5, ZEB1, PAX3, PAX2, DAXX, ZNF345, ZNF254, RPS3, MEN1, ZGPAT, EPC1, LRRFIP1, NR2F2, SUPT5H, NRG1, ATF7IP, SP100, RARG, PKIG, MLXIPL, TP53, LEF1, ZNF189, UBE2I, PTPRU, MBD1, TGIF1, MDM2, MDM4, CUX1, SMARCA2, RAD17, SMARCA4, C1D, ZMYND11, ING4, BLM, PML, NOSTRIN, SOX6, WT1, MEIS2, SKIL, BCOR, TCF4, DNMT3B, HELLS, NR1H4, CEBPA, DNMT3A, MSH6…
GO:0006939~smooth muscle contraction	11	0.00497219	KCNMA1, EDN3, EDNRB, SMTN, TRPV1, MYH11, CACNA1G, ADRA1A, PDE4D, CACNA1C, GDNF
GO:0008016~regulation of heart contraction	19	0.00499353	SRI, EDN3, SLC8A1, THRA, NOS1, THRB, SMAD7, TAC1, KCNIP2, TPM1, DMPK, TNNT2, P2RX4, CHRM2, CACNA1G, KCNE1, CELF2, KCNH2, SCN5A
GO:0007005~mitochondrion organization	29	0.00503746	BID, CAV2, YWHAZ, GGCT, SNCA, PEX5, CXADR, TK2, NDUFAF3, GFM2, TYMP, CDKN2A, SH3GLB1, CASP7, NOS3, CEBPA, DNM1L, OPA1, SSBP1, TAZ, TP53, SMAD3, BCS1L, C10ORF2, TP73, BBC3, PTCD2, BAX, DAP3
GO:0030335~positive regulation of cell migration	21	0.00513399	EGFR, EDN3, FLT1, PDPN, CSF1, BCAR1, SPHK1, SMAD3, TAC1, IGF1, RPS6KB1, CXCL12, CDH13, SPAG9, PRR5, PTK2B, RRAS2, ILK, VEGFA, HDAC9, PIK3R1
GO:0060538~skeletal muscle organ development	17	0.00543222	CAV2, CAV1, ERBB2, ELN, TAZ, CACNB2, RCAN1, CACNB4, MBNL1, FOXP1, FOXP2, APP, MAPK14, DMD, PPP3CB, NR2F2, CHAT
GO:0007519~skeletal muscle tissue development	17	0.00543222	CAV2, CAV1, ERBB2, ELN, TAZ, CACNB2, RCAN1, CACNB4, MBNL1, FOXP1, FOXP2, APP, MAPK14, DMD, PPP3CB, NR2F2, CHAT
GO:0051402~neuron apoptosis	8	0.00556603	BID, APP, AIFM1, BAX, TP63, PIGT, APAF1, NLRP1
GO:0051492~regulation of stress fiber formation	8	0.00556603	DLC1, PRKCQ, ARHGAP6, NF2, SMAD3, TAC1, TPM1, SYNPO
GO:0000165~MAPKKK cascade	36	0.00558175	FGFR1, CAV1, GNAI2, FGF13, DAXX, CAMKK2, IL31RA, MEN1, MAP3K7, PTK2B, MAP3K9, TNFRSF19, SHC1, FRS2, GHR, SYK, EGFR, DBNL, CCM2, FLT1, TNIK, MADD, MINK1, MAPK10, HGF, GRM1, GRM4, SH2D3C, SPAG9, RGS3, EPGN, RGS4, GHRL, MAPK9, MAPK8, MAPK7
GO:0006350~transcription	296	0.00559313	MEF2C, MEF2A, ZNF630, STAT5A, MED23, RORA, ZNF254, NONO, PGR, EPC1, FLI1, PHTF2, ZNF248, PQBP1, ZNF107, RARA, CREB3L4, PATZ1, CREB3L3, SUPT5H, ZNF43, RARG, RCOR3, RREB1, ZNF48, ZNF790, ZNF502, C10ORF2, TOX2, NME2, HNF4A, ZNF239, TGIF1, SHOX, PRDM2, TGIF2, VGLL4, ZNF611, ZNF79, ZNF610, ZNF133, ZNRD1, DIDO1, ZNF512, PLAGL1, SSX2B, ZNF227, ZNF226, ZNF74, SUPT7L, LHX6, ARNTL2, TCF4, DUX4, BCOR, NR1H4…
GO:0006811~ion transport	119	0.00565435	KCNC2, SLC8A3, SLC13A5, GABRB3, SLC22A12, AQP1, SLC26A11, KCNK7, SLCO1C1, SLC4A2, SLC12A6, SLC22A23, WNK1, GABRR1, CATSPER2, ATP2C1, SLC38A1, ADD2, FXYD1, KCNMB3, SRI, CAV2, CLCN3, SCN1A, FXYD3, CAV1, CLCN2, CYSLTR1, SLC38A9, HFE, CACNB2, CACNB3, CACNB4, FXYD6, KCNJ3, KCNJ1, SLC11A2, P2RY6, MRS2, SLC30A8, SLC30A6, TRPC4, ATP5J2, GABRA1, CLCC1, GRIN1, KCTD1, P2RX5, P2RX4, APOL1, ATP2A3, P2RX2, KCT…
GO:0043523~regulation of neuron apoptosis	21	0.00585554	CLN3, ADORA2A, GRIN1, SNCA, ADNP, TP53, ESR1, NR3C1, ESR2, GDNF, NFKBIL1, TP73, GRM4, BDNF, AKT1S1, BAX, ILK, PCSK6, NQO1, CACNA1A, GHR
GO:0016481~negative regulation of transcription	76	0.00607801	MEF2C, JDP2, PPARD, THRA, THRB, E2F6, PPARG, TP63, PAX5, PAX3, ZEB1, PAX2, DAXX, ZNF345, ZNF254, MEN1, ZGPAT, EPC1, LRRFIP1, NR2F2, NRG1, SUPT5H, ATF7IP, SP100, RARG, PKIG, MLXIPL, TP53, LEF1, ZNF189, UBE2I, PTPRU, MBD1, TGIF1, MDM2, MDM4, CUX1, SMARCA2, SMARCA4, C1D, ZMYND11, ING4, PML, NOSTRIN, SOX6, WT1, MEIS2, SKIL, BCOR, TCF4, DNMT3B, NR1H4, HELLS, CEBPA, DNMT3A, IKZF1, SMAD7, PHB, LMCD1, SM…
GO:0043281~regulation of caspase activity	19	0.00662462	DLC1, CARD8, ADORA2A, SNCA, TP53, PML, SMAD3, NLRP3, BCL2L13, NLRP2, NLRP1, RPS3, SLC11A2, MEN1, CDKN2A, BBC3, BAX, DIABLO, APAF1
GO:0031558~induction of apoptosis in response to chemical stimulus	4	0.00677142	ADORA2A, BAX, MAPK9, MAPK8
GO:0010629~negative regulation of gene expression	82	0.00678969	MEF2C, JDP2, PPARD, THRA, THRB, E2F6, DICER1, PPARG, TP63, PAX5, PAX3, ZEB1, PAX2, DAXX, ZNF345, ZNF254, MEN1, ZGPAT, EPC1, WWP2, LRRFIP1, NR2F2, SUPT5H, NRG1, ATF7IP, SP100, RARG, PKIG, MLXIPL, TP53, LEF1, ZNF189, UBE2I, PTPRU, MBD1, TGIF1, MDM2, CELF1, MDM4, CUX1, SMARCA2, SMARCA4, C1D, ZMYND11, ING4, PML, NOSTRIN, SOX6, WT1, SRRT, MEIS2, SKIL, BCOR, TCF4, DNMT3B, HELLS, NR1H4, CEBPA, DNMT3A, I…
GO:0031623~receptor internalization	6	0.00684904	ARRB2, NEDD4, GRIA1, SNCA, GRK4, GHR
GO:0000278~mitotic cell cycle	63	0.00685962	SEPT2, E2F6, PKMYT1, AURKA, TTN, CUL2, APP, CDKN2A, DDX11, CDK10, PSMD6, CCNA1, STAG2, EGFR, CDK1, DSN1, SGOL1, NUSAP1, TBRG4, GPR132, UBE2I, DCTN3, UBE2C, DCTN1, PSMA6, PSME1, PSMA5, MDM2, MAPRE2, CDK11B, STMN1, UBB, CHFR, NEK6, BCAT1, BLM, NEK1, CAMK2G, NEDD9, ANAPC10, CHEK1, ANAPC11, RCC1, NCAPH, CAMK2D, PPP3CB, CAMK2B, CLASP1, ZWILCH, HELLS, NFATC1, TPD52L1, HGF, CDC25C, CEP63, SMC2, MIS12, C…
GO:0010033~response to organic substance	112	0.00688735	MMS19, THRA, STAT5A, PTGS1, SNCA, RPS6KB1, AURKA, AQP1, CITED1, MYD88, CD44, RARA, CREB3L4, PRKACB, CREB3L3, SUPT5H, EGFR, BSG, SOCS2, RELA, BAIAP2, PTPRU, DDIT3, GRB10, NME2, HNF4A, CAV2, CAV1, ADORA2A, ERBB2, ACP5, ASL, IL12RB2, PEMT, SLC30A8, NR1H4, RNF14, SPP1, PTPN2, IL1RN, GRIN1, ACACA, SMAD3, BRCA1, ABCG1, GART, P2RX4, GH1, CDKN1A, NUP62, PRKAR1B, PRKAR1A, CLEC7A, HDAC9, HSP90AB1, LDLR, LE…
GO:0042592~homeostatic process	116	0.00702314	SLC22A12, STAT5A, SNCA, XRCC6, SLC7A8, CXCL12, IL31RA, DMPK, AGTR1, APP, ILK, RGN, ACIN1, SLC12A6, TTC7A, MLXIPL, MECOM, BCL2L11, DDIT3, PTHLH, DCLRE1C, HNF4A, ATP2C1, CCR3, VEGFA, DLD, PMP22, ADD1, KCNMB3, SRI, ALDOA, FXYD1, CLCN3, SCN1A, CAV1, CYSLTR1, BLM, ADORA2A, ERBB2, ACP5, HFE, CACNB4, SOX6, SLC11A2, DMD, SLC30A8, RPS24, AIPL1, SMG6, SMAD7, GRIN1, ACACA, EPHX2, ABCB7, ABCG1, P2RX4, IKBKG,…
GO:0040017~positive regulation of locomotion	22	0.00745782	EGFR, EDN3, FLT1, PDPN, CSF1, BCAR1, SPHK1, SMAD3, TAC1, IGF1, RPS6KB1, AGER, CXCL12, CDH13, SPAG9, PRR5, PTK2B, RRAS2, ILK, VEGFA, HDAC9, PIK3R1
GO:0008277~regulation of G-protein coupled receptor protein signaling pathway	14	0.00749263	CAV2, RPH3AL, RGS11, RGS20, ECE1, RGS3, RASGRP4, RGS4, RGS5, GPSM1, RGS6, GIT2, RGS7, GRK4
GO:0030308~negative regulation of cell growth	21	0.0075483	RTN4, NRP1, IL7, PPARG, TP53, PML, SMAD3, TP63, ESR2, TP73, CAPRIN2, CDKN1A, CDKN2A, HNF4A, TRO, GDF9, APBB2, APBB1, ING1, IP6K2, SPP1
GO:0052547~regulation of peptidase activity	20	0.00759537	DLC1, CAV1, CARD8, ADORA2A, SNCA, TP53, PML, SMAD3, NLRP3, BCL2L13, NLRP2, NLRP1, RPS3, SLC11A2, MEN1, CDKN2A, BBC3, BAX, DIABLO, APAF1
GO:0051493~regulation of cytoskeleton organization	28	0.00783356	DLC1, CAV2, LIMA1, CAV1, ELN, TAC1, RDX, TPM1, CAPZB, CXCL12, ARHGAP6, GSN, MAPT, ILK, RANBP1, CLASP1, MLST8, SYNPO, NF2, SMAD3, MID1, BRCA1, PRKCQ, NEB, MAP2, DST, ADD2, ADD1
GO:0045321~leukocyte activation	44	0.00817319	YWHAZ, MICA, BLM, CD8B, STAT5A, CSF1, SNCA, MLH1, TPD52, CXCL12, FLT3LG, ITIH1, BCL11B, PPP3CB, PATZ1, CD4, NDRG1, IMPDH1, HELLS, PIK3R1, BLNK, SYK, RAB27A, RHOH, MSH6, IKZF1, IL7, TP53, SMAD3, MINK1, SLAMF7, NCR1, FOXP1, ZNF3, DCLRE1C, LAT, CD86, PRLR, CCND3, VAMP7, BAX, CLEC7A, HDAC9, ICOSLG
GO:0043627~response to estrogen stimulus	23	0.00822615	KCNMA1, CAV2, CAV1, LDLR, SOCS2, LEPR, PPARG, ESR1, RCAN1, AURKA, AQP1, BRCA1, CITED1, GH1, ALDH1A2, ARSA, GHRL, NOS3, RARA, SERPINA1, PTCH1, RNF14, GHR
GO:0010810~regulation of cell-substrate adhesion	13	0.00824707	PRKCZ, NF2, CSF1, SMAD3, DDR1, CDH13, ARHGAP6, CD36, EGFLAM, CDKN2A, ILK, PIK3R1, SPP1
GO:0006820~anion transport	29	0.00830384	FXYD1, CAV2, CLCN3, FXYD3, CLCN2, SLC13A5, SLC22A12, GLRA2, SLC26A11, BEST3, P2RY6, SLC1A3, SLC4A8, SLC4A2, SLC22A6, SLC4A9, SLC12A6, GABRA1, PTGER3, CLCC1, SLC12A4, SLC22A8, SLC16A3, SLC26A6, APOL1, SLC26A5, SLC26A7, SLC13A3, CLCN5
GO:0010627~regulation of protein kinase cascade	45	0.00830601	PPARD, CAV1, LEPR, ERBB2, TSPAN6, UBE2V1, TFG, TRIM13, DAXX, PRDX1, IL31RA, MAP3K7, MEN1, MYD88, MIER1, SLC35B2, PTK2B, MAP3K9, ILK, PLEKHG5, SHISA5, CASP8, CASP1, RHOH, GHR, SYK, DBNL, CFLAR, CARD8, NF2, RELA, IGF1, GRM1, NFKBIL1, TP73, GH1, GRM4, NUP62, HNF4A, NEDD4, ATP2C1, MIB2, HIPK3, EEF1D, NEK6
GO:0045792~negative regulation of cell size	22	0.00839658	RTN4, NRP1, IL7, PPARG, TP53, PML, SMAD3, TP63, ESR2, TP73, CAPRIN2, CDKN1A, CDKN2A, AKT1S1, HNF4A, TRO, GDF9, APBB2, APBB1, ING1, IP6K2, SPP1
GO:0048667~cell morphogenesis involved in neuron differentiation	39	0.00856481	NRP2, PARD3, NRP1, ERBB2, PAX6, L1CAM, PAX2, CXCL12, ALCAM, NRCAM, APP, BDNF, SLC1A3, ANK3, BCL11B, NUMB, DCX, ETV4, DCLK1, CDH23, KLF7, EGR2, NRXN3, BAIAP2, OTX2, TBCE, NFASC, DOCK7, CTNNA2, SLITRK2, SLC26A6, VCAN, CNTN4, UBB, BMPR1B, APBB2, APBB1, DST, CACNA1A
GO:0019725~cellular homeostasis	76	0.00869608	PPARD, SLC22A12, SNCA, PDIA6, CXCL12, PRDX1, MBP, DMPK, GSR, EDNRB, AGTR1, APP, ILK, RGN, TRPV4, QKI, NDUFS1, SLC12A6, KCNMA1, CLN3, EGR2, PTGER3, TTC7A, AIFM1, TP53, PFKM, DDIT3, ATP2C1, CCR3, DLD, GHRL, TXNRD1, PRNP, PMP22, KCNH2, ADD1, SRI, ALDOA, KCNMB3, FXYD1, PRKCZ, CLCN3, CAV1, SCN1A, CYSLTR1, ADORA2A, ERBB2, FGGY, HFE, TAC1, CACNB4, APLP2, PTK2B, DMD, KCNE1, CAMK2D, PPP3CB, NEDD4L, SLC30A…
GO:0043062~extracellular structure organization	32	0.00875021	ADAMTSL4, ERBB2, ELN, GLRA2, CACNB2, POSTN, DCN, CACNB4, NFKB2, APLP2, NRCAM, APP, P4HA1, ANK3, POMT1, ILK, COL11A2, COL11A1, CHAT, RXFP1, NRXN3, NFASC, COL4A6, ANXA2, EGFLAM, NLGN4X, MYH11, VMO1, APBB2, APBB1, CACNA1A, SMARCA4
GO:0006351~transcription, DNA-dependent	51	0.00946542	POLR2H, TAF1C, ETV7, THRA, THRB, FOXM1, ELF5, TCOF1, SOX5, CRCP, PAX5, MED23, PAX3, NR3C1, PAX2, ARNT, TSC22D1, MAX, TROVE2, MAZ, CDKN2A, ASH2L, POU2F2, NFAT5, ETV1, NFATC4, SKIL, SUPT5H, APEX1, NFATC1, CEBPA, MAFF, PHRF1, POLR3H, PTGER3, BRF1, RREB1, ESR1, TP53, GTF2H3, CREB5, MBD1, C10ORF2, DDIT3, MSL3, ADRM1, GTF2I, HIF3A, SHOX, IRF3, NFIC
GO:0010551~regulation of specific transcription from RNA polymerase II promoter	21	0.00961827	MEF2C, CEBPA, THRA, IKZF1, SMAD7, PPARG, XRCC6, TFEB, TP53, MLXIPL, SMAD3, KAT5, GDNF, TCF7L2, HNF4A, BCOR, TBL1X, HDAC9, SMARCA2, SMARCA4, NR1H3
GO:0052548~regulation of endopeptidase activity	19	0.00985643	DLC1, CARD8, ADORA2A, SNCA, TP53, PML, SMAD3, NLRP3, BCL2L13, NLRP2, NLRP1, RPS3, SLC11A2, MEN1, CDKN2A, BBC3, BAX, DIABLO, APAF1
GO:0009719~response to endogenous stimulus	67	0.010099	MMS19, THRA, LDLR, STAT5A, BCAR1, LEPR, PPARG, PTGS1, RPS6KB1, AURKA, AQP1, CITED1, ACVR1C, RARA, SERPINA1, SHC1, NOS3, PRKACB, GHR, KCNMA1, BSG, EGR2, SOCS2, BAIAP2, RELA, ESR1, ESR2, PTPRU, LPIN1, DDIT3, GNAL, PRKCQ, GRB10, GHRL, GNAS, STEAP2, CAV2, CAV1, ADORA2A, ERBB2, FHL2, TAC1, ASNS, ASL, ALDH1A2, SORBS1, PTK2B, PEMT, PIK3R1, RNF14, SPP1, PTPN2, IL1RN, GRIN1, RCAN1, ABCG1, BRCA1, GH1, CDH1…
GO:0007243~protein kinase cascade	62	0.0102646	STAT5A, RPS6KB1, FGF13, PRKCSH, DAXX, CAMKK2, IL31RA, MAP3K7, MEN1, MAP3K9, SHC1, PRKACB, FGF1, FRS2, SYK, GHR, EGFR, DBNL, TNIK, SOCS2, MADD, MLXIPL, WNK1, MINK1, GRM1, MARK1, MARK2, DAPK1, SPAG9, SH2D3C, IFNAR2, MAP4K4, GRM4, GHRL, MAPK9, MAPK8, MAPK7, NKIRAS2, FGFR1, CAV1, GNAI2, ERBB2, AZI2, IRAK4, PTK2B, TNFRSF19, PIK3R1, CCM2, TLR10, FLT1, MAPK10, HGF, AGER, GH1, PRLR, RGS3, EPGN, MAPK14, R…
GO:0032231~regulation of actin filament bundle formation	8	0.010299	DLC1, PRKCQ, ARHGAP6, NF2, SMAD3, TAC1, TPM1, SYNPO
GO:0001836~release of cytochrome c from mitochondria	8	0.010299	BID, GGCT, BBC3, CASP7, BAX, TP53, SMAD3, TP73
GO:0045449~regulation of transcription	357	0.0103592	MEF2C, MEF2A, ZNF630, STAT5A, XRCC6, MED23, RORA, ZNF254, CITED1, NONO, PGR, EPC1, ZGPAT, APP, FLI1, MYD88, TRAK1, PHTF2, ZNF248, PQBP1, ZNF107, RARA, PATZ1, CREB3L4, CREB3L3, SUPT5H, PITX2, ZNF43, RARG, RCOR3, RREB1, ZNF48, ZNF790, ZNF502, PTPRU, MECOM, TOX2, NME2, RAB18, HNF4A, ZNF239, VEGFA, TGIF1, SHOX, PRDM2, TGIF2, VGLL4, ZNHIT3, ZNF611, ZNF79, ZNF610, ZNF133, ZNRD1, ZNF512, PLAGL1, SSX2B, …
GO:0006809~nitric oxide biosynthetic process	6	0.0105638	P2RX4, NOS1, NOS3, RORA, NQO1, GCH1
GO:0060396~growth hormone receptor signaling pathway	5	0.0106415	GH1, SOCS2, STAT5A, PIK3R1, GHR
GO:0001775~cell activation	50	0.0106881	MICA, CD8B, STAT5A, SNCA, MLH1, NFKB2, TPD52, CXCL12, FLT3LG, ITIH1, PATZ1, IMPDH1, SYK, RAB27A, RHOH, EGFR, TP53, MINK1, NCR1, ZNF3, DCLRE1C, CD86, CCND3, VAMP7, ICOSLG, YWHAZ, BLM, ADORA2A, CSF1, BCL11B, PPP3CB, NDRG1, CD4, ENTPD1, PIK3R1, HELLS, BLNK, MSH6, IKZF1, IL7, SMAD3, SLAMF7, FOXP1, NFKBIL1, LAT, P2RX4, PRLR, BAX, CLEC7A, HDAC9
GO:0019226~transmission of nerve impulse	59	0.010914	PPARD, GABRB3, SLC6A2, SNCA, KCNIP2, VIPR1, KCNIP1, DMPK, MBP, KCNQ5, APP, SLC1A3, ILK, QKI, NQO1, KCNQ2, CHAT, KCNMA1, CLN3, EGR2, BAIAP3, NRXN3, LRTOMT, PDYN, GRM1, CTNNA2, GRM4, DOC2A, GABRR1, GHRL, SDCBP, UBB, PMP22, KCNMB3, CAV2, SCN1A, ADORA2A, ERBB2, TAC1, CACNB2, GIPC1, CACNB4, COMT, RIMS1, HRH1, DMD, PPP3CB, DTNA, DLGAP1, KLK8, NOS1, GRIN1, MAL, GRIA4, P2RX4, ATXN3, GRIA1, CACNA1C, CACNA…
GO:0010638~positive regulation of organelle organization	19	0.0111771	CAV2, EDN3, CAV1, NF2, PML, SMAD3, TAC1, NUSAP1, IGF1, TPM1, NFKBIL1, MEN1, PRKCQ, EPGN, MAPT, RANBP1, MLST8, DNMT3B, SYNPO
GO:0051098~regulation of binding	30	0.011471	THRA, BLM, CALD1, UBE2V1, RPS3, MEN1, CDKN2A, MYD88, NR2F2, NRG1, APEX1, SP100, EPB41, SMAD7, RELA, RUNX1T1, SMAD3, NLRP3, DDIT3, PTHLH, PRKCQ, NME2, NCOA3, HNF4A, BAX, EDF1, EDA, ADD2, SMARCA4, ADD1
GO:0007409~axonogenesis	36	0.0117378	NRP2, PARD3, NRP1, ERBB2, PAX6, L1CAM, PAX2, CXCL12, ALCAM, NRCAM, APP, BDNF, ANK3, BCL11B, NUMB, DCX, ETV4, DCLK1, KLF7, EGR2, NRXN3, BAIAP2, OTX2, TBCE, NFASC, DOCK7, CTNNA2, SLITRK2, SLC26A6, CNTN4, VCAN, UBB, BMPR1B, APBB2, APBB1, DST
GO:0051348~negative regulation of transferase activity	21	0.0121216	CAV1, NF2, ADORA2A, PIF1, PKIG, PPARG, PKIB, TP73, MEN1, ZGPAT, SPRY1, CDKN1A, CDKN2A, AKT1S1, NUP62, RGS3, HIPK3, RGS4, ILK, ZFYVE28, CDK5RAP1
GO:0032774~RNA biosynthetic process	51	0.0121645	POLR2H, TAF1C, ETV7, THRA, THRB, FOXM1, ELF5, TCOF1, SOX5, CRCP, PAX5, MED23, PAX3, NR3C1, PAX2, ARNT, TSC22D1, MAX, TROVE2, MAZ, CDKN2A, ASH2L, POU2F2, NFAT5, ETV1, NFATC4, SKIL, SUPT5H, APEX1, NFATC1, CEBPA, MAFF, PHRF1, POLR3H, PTGER3, BRF1, RREB1, ESR1, TP53, GTF2H3, CREB5, MBD1, C10ORF2, DDIT3, MSL3, ADRM1, GTF2I, HIF3A, SHOX, IRF3, NFIC
GO:0006919~activation of caspase activity	14	0.0122943	DLC1, TP53, PML, SMAD3, BCL2L13, NLRP3, NLRP1, RPS3, SLC11A2, CDKN2A, BBC3, BAX, DIABLO, APAF1
GO:0045785~positive regulation of cell adhesion	15	0.0126527	PRKCZ, CDH13, EGFLAM, CD36, SMAD7, ERBB2, CSF1, KIFAP3, ILK, SMAD3, L1CAM, NRG1, FGF1, TPM1, SPP1
GO:0002520~immune system development	48	0.0127867	CSF3, BLM, STAT5A, CSF1, XRCC6, PPARG, PML, MLH1, SOX6, NFKB2, CACNB4, TPD52, MLF1, FLT3LG, IL31RA, MEN1, TNFRSF11A, ASH2L, RASGRP4, BCL11B, CASP8, PPP3CB, PATZ1, CD4, ACIN1, PIK3R1, RHOH, BLNK, SYK, CEBPA, MSH6, TTC7A, IKZF1, IL7, TAZ, TP53, MINK1, CD164, FOXP1, BCL2L11, DCLRE1C, PGM3, BAX, VEGFA, HEPH, HDAC9, ADD2, ADD1
GO:0009123~nucleoside monophosphate metabolic process	16	0.0128328	ADORA2A, AK3, CECR1, PDE4D, RORA, CACNB4, AMPD2, AMPD3, GART, PTHLH, THTPA, PDE4A, ADK, GUCY1A3, PDE8B, IMPDH1
GO:0006937~regulation of muscle contraction	17	0.0128709	KCNMA1, SRI, CAV1, NOS1, FLT1, SMAD7, PPP1R12B, SPHK1, PTGS1, TPM1, TPM3, DMPK, P2RX4, TNNT3, CHRM2, CACNA1G, GUCY1A3
GO:0007268~synaptic transmission	51	0.0137358	GABRB3, SLC6A2, SNCA, KCNIP2, VIPR1, KCNIP1, DMPK, MBP, KCNQ5, APP, SLC1A3, KCNQ2, NQO1, CHAT, KCNMA1, CLN3, BAIAP3, NRXN3, LRTOMT, PDYN, GRM1, CTNNA2, GRM4, DOC2A, GABRR1, SDCBP, GHRL, UBB, PMP22, CAV2, ADORA2A, TAC1, CACNB2, GIPC1, COMT, CACNB4, RIMS1, HRH1, DMD, PPP3CB, DTNA, KLK8, DLGAP1, NOS1, GRIN1, GRIA4, P2RX4, ATXN3, GRIA1, CACNA1C, CACNA1A
GO:0007163~establishment or maintenance of cell polarity	13	0.0138216	LIMS1, PARD3, BRSK2, PTK7, DOCK7, MARK2, ANK1, ERBB2IP, CRB1, ILK, MAP7, CLASP1, DLG1
GO:0003001~generation of a signal involved in cell-cell signaling	19	0.0142376	EDN3, YWHAZ, BAIAP3, NRXN3, CAMK2G, GIPC1, CACNB4, RIMS1, GRM4, BDNF, DOC2A, NTRK2, TRPV4, GHRL, RAPGEF4, CACNA1C, SLC30A8, CACNA1A, SYK
GO:0051592~response to calcium ion	14	0.0143344	KCNMA1, KCNMB3, EGFR, CAV1, SEC31A, KCNIP2, TTN, KCNIP1, CAPN3, TNNT2, PTK2B, NEDD4, ANXA11, PDCD6
GO:0045767~regulation of anti-apoptosis	11	0.0143462	RTN4, CDKN1A, CAV1, OPA1, PTK2B, SMAD7, SERBP1, BAX, TNFAIP8, BRE, RARA
GO:0050804~regulation of synaptic transmission	27	0.0144459	EDN3, PRKCZ, GNAI2, ADORA2A, SNCA, CTNND2, TAC1, GIPC1, CSPG5, PXK, GDNF, BDNF, SLC1A3, PPP3CB, CHAT, EGFR, EGR2, GRIN1, GRIA4, GRM1, NFKBIL1, NTRK2, NPTN, USP46, CNTN4, UBB, CACNA1A
GO:0006821~chloride transport	15	0.0146127	SLC12A6, FXYD1, CAV2, CLCN3, FXYD3, CLCN2, GABRA1, CLCC1, SLC12A4, GLRA2, SLC26A6, P2RY6, APOL1, SLC26A7, CLCN5
GO:0051272~positive regulation of cell motion	21	0.0151174	EGFR, EDN3, FLT1, PDPN, CSF1, BCAR1, SPHK1, SMAD3, TAC1, IGF1, RPS6KB1, CXCL12, CDH13, SPAG9, PRR5, PTK2B, RRAS2, ILK, VEGFA, HDAC9, PIK3R1
GO:0001944~vasculature development	44	0.0151337	NRP2, RTN4, ZFAND5, CAV1, HTATIP2, NRP1, LEPR, DICER1, TNFSF13, TCF7L2, CXCL12, WT1, CITED1, MAP3K7, ARHGAP22, TYMP, ATG5, CD44, PTK2B, CASP8, QKI, NOS3, NR2F2, FGF1, CEACAM1, CCM2, FLT1, SPHK2, PDPN, SMAD7, ARHGAP24, PNPLA6, ANXA2, GPI, CDH13, SH2D2A, LAMA4, EPGN, MAPK14, BAX, VEGFA, NTRK2, RBPJ, SMARCA4
GO:0006346~methylation-dependent chromatin silencing	4	0.0153779	DNMT3A, DNMT3B, HELLS, SMARCA4
GO:0002347~response to tumor cell	4	0.0153779	MICA, TP53, TP63, TP73
GO:0031557~induction of programmed cell death in response to chemical stimulus	4	0.0153779	ADORA2A, BAX, MAPK9, MAPK8
GO:0046209~nitric oxide metabolic process	6	0.0154512	P2RX4, NOS1, NOS3, RORA, NQO1, GCH1
GO:0048384~retinoic acid receptor signaling pathway	6	0.0154512	ALDH1A2, RARG, SP100, CREM, PML, RARA
GO:0030155~regulation of cell adhesion	27	0.0158051	PRKCZ, NF2, SMAD7, STAT5A, CSF1, ERBB2, SMAD3, L1CAM, CD164, TPM1, CDH13, DDR1, ARHGAP6, LAMA4, LAMA3, EGFLAM, CD36, CDKN2A, PRLR, GSN, KIFAP3, ILK, ADAM22, FGF1, NRG1, PIK3R1, SPP1
GO:0048514~blood vessel morphogenesis	38	0.0163462	NRP2, RTN4, CAV1, HTATIP2, NRP1, LEPR, DICER1, TNFSF13, CXCL12, WT1, CITED1, MAP3K7, ARHGAP22, TYMP, ATG5, PTK2B, CASP8, QKI, NOS3, NR2F2, FGF1, CEACAM1, CCM2, FLT1, SMAD7, ARHGAP24, PNPLA6, ANXA2, GPI, CDH13, SH2D2A, EPGN, MAPK14, BAX, VEGFA, NTRK2, RBPJ, SMARCA4
GO:0002521~leukocyte differentiation	26	0.0165751	CSF3, BLM, CSF1, STAT5A, PPARG, TPD52, IL31RA, FLT3LG, BCL11B, CASP8, PPP3CB, PATZ1, CD4, PIK3R1, BLNK, SYK, RHOH, CEBPA, IKZF1, IL7, TP53, MINK1, FOXP1, DCLRE1C, BAX, HDAC9
GO:0000082~G1/S transition of mitotic cell cycle	14	0.0166237	EGFR, BCAT1, CUL2, CDKN1A, CDKN2A, CUL4A, E2F6, CAMK2G, CAMK2D, PPP3CB, GPR132, CAMK2B, RCC1, NFATC1
GO:0050905~neuromuscular process	15	0.0167981	KCNMA1, CLN3, CLRN1, SCN1A, ADORA2A, GRIN1, PEX5, PCDH15, APLP2, GCH1, CTNNA2, APP, SLC1A3, CACNA1A, CDH23
GO:0008624~induction of apoptosis by extracellular signals	23	0.0172435	BID, ARHGEF3, CFLAR, ABR, APH1A, ADORA2A, TNFRSF25, ARHGEF7, MCF2, DAXX, BCL2L11, DAPK1, CASP10, BAX, PLEKHG5, CASP8, MAPK9, DIABLO, NGFRAP1, MAPK8, UBB, PDCD6, DAP3
GO:0045055~regulated secretory pathway	7	0.0172626	LAT, YWHAZ, VAMP7, STEAP2, RIMS1, PEX5L, RAB27A
GO:0048534~hemopoietic or lymphoid organ development	45	0.0172731	CSF3, BLM, STAT5A, CSF1, PPARG, PML, SOX6, NFKB2, CACNB4, TPD52, MLF1, FLT3LG, IL31RA, MEN1, TNFRSF11A, ASH2L, RASGRP4, BCL11B, CASP8, PPP3CB, PATZ1, CD4, ACIN1, PIK3R1, BLNK, SYK, RHOH, CEBPA, TTC7A, IKZF1, IL7, TAZ, TP53, MINK1, CD164, FOXP1, BCL2L11, DCLRE1C, PGM3, BAX, VEGFA, HEPH, HDAC9, ADD2, ADD1
GO:0060416~response to growth hormone stimulus	5	0.0173065	GH1, SOCS2, STAT5A, PIK3R1, GHR
GO:0045197~establishment or maintenance of epithelial cell apical/basal polarity	5	0.0173065	ANK1, ERBB2IP, ILK, PTK7, MARK2
GO:0042058~regulation of epidermal growth factor receptor signaling pathway	8	0.0174306	ZGPAT, CDH13, APP, NUP62, EPGN, ZFYVE28, SHC1, APLP2
GO:0043271~negative regulation of ion transport	8	0.0174306	BEST3, NOS1, GNAI2, NEDD4, NOS3, PXK, NEDD4L, NFKBIL1
GO:0006469~negative regulation of protein kinase activity	19	0.0179185	CAV1, NF2, ADORA2A, PKIG, PKIB, TP73, MEN1, ZGPAT, SPRY1, CDKN1A, CDKN2A, AKT1S1, NUP62, RGS3, HIPK3, RGS4, ILK, ZFYVE28, CDK5RAP1
GO:0060249~anatomical structure homeostasis	22	0.0179586	PTGES3, ALDOA, AIPL1, BLM, SMG6, IL7, CSF1, FGGY, XRCC6, ACACA, ACP5, PFKM, DCLRE1C, PTHLH, P2RX4, DMD, BAX, VEGFA, COL11A2, RTEL1, ADD1, BARD1
GO:0046649~lymphocyte activation	36	0.0183273	MICA, BLM, CD8B, STAT5A, MLH1, TPD52, CXCL12, FLT3LG, BCL11B, PPP3CB, PATZ1, CD4, IMPDH1, HELLS, PIK3R1, BLNK, SYK, RAB27A, RHOH, MSH6, IKZF1, IL7, TP53, SMAD3, MINK1, SLAMF7, NCR1, FOXP1, DCLRE1C, CD86, PRLR, CCND3, BAX, CLEC7A, HDAC9, ICOSLG
GO:0045786~negative regulation of cell cycle	18	0.0183929	EGFR, GMNN, TP53, PML, SMAD3, MOV10L1, ZBTB17, MEN1, CDKN1A, CDKN2A, HNF4A, DGKZ, CDK5RAP1, APBB2, APBB1, HPGD, SMARCA4, DLG1
GO:0050806~positive regulation of synaptic transmission	10	0.0190008	EGFR, PRKCZ, SLC1A3, ADORA2A, SNCA, NTRK2, TAC1, UBB, GRIA4, NFKBIL1
GO:0008015~blood circulation	34	0.0191088	CYB5R3, CAV2, EDN3, CAV1, ADORA2A, ELN, PPARG, PTGS1, TAC1, TAC4, CXCL12, TPM1, GCH1, AGTR1, EDNRB, ECE1, FLI1, ATG5, KCNE1, CAMK2D, GUCY1A3, NOS3, SCN5A, SLC12A6, KCNMA1, EPB41, TAZ, EPHX2, RCAN1, P2RX4, VEGFA, CACNA1G, CACNA1C, KCNH2
GO:0003013~circulatory system process	34	0.0191088	CYB5R3, CAV2, EDN3, CAV1, ADORA2A, ELN, PPARG, PTGS1, TAC1, TAC4, CXCL12, TPM1, GCH1, AGTR1, EDNRB, ECE1, FLI1, ATG5, KCNE1, CAMK2D, GUCY1A3, NOS3, SCN5A, SLC12A6, KCNMA1, EPB41, TAZ, EPHX2, RCAN1, P2RX4, VEGFA, CACNA1G, CACNA1C, KCNH2
GO:0010552~positive regulation of specific transcription from RNA polymerase II promoter	14	0.0191799	CEBPA, MEF2C, XRCC6, PPARG, TP53, MLXIPL, TFEB, SMAD3, GDNF, TCF7L2, HNF4A, SMARCA2, SMARCA4, NR1H3
GO:0030879~mammary gland development	15	0.019224	CAV2, CAV1, RXFP1, ERBB2, STAT5A, IGF1, LEF1, BCL2L11, PTHLH, PGR, DDR1, NME2, PRLR, PTCH1, NRG1
GO:0043122~regulation of I-kappaB kinase/NF-kappaB cascade	22	0.0198338	CFLAR, CARD8, RELA, TSPAN6, UBE2V1, TFG, TRIM13, NFKBIL1, MAP3K7, MYD88, NUP62, MIER1, ATP2C1, SLC35B2, MIB2, PLEKHG5, SHISA5, CASP8, EEF1D, CASP1, NEK6, RHOH
GO:0031644~regulation of neurological system process	29	0.020027	EDN3, PRKCZ, GNAI2, ADORA2A, SNCA, CTNND2, TAC1, GIPC1, CSPG5, PXK, GDNF, EDNRB, BDNF, SLC1A3, PPP3CB, CHAT, EGFR, KLK8, EGR2, GRIN1, GRIA4, GRM1, NFKBIL1, NTRK2, NPTN, USP46, CNTN4, UBB, CACNA1A
GO:0006259~DNA metabolic process	79	0.020428	MMS19, PTGES3, MORF4L1, MORF4L2, XRCC6, MLH1, DNASE1L1, NONO, MEN1, MCM8, MUTYH, CDKN2A, PSMC3IP, RTEL1, PMS1, ATF7IP, NUDT1, SSBP1, AIFM1, NEIL2, TP53, GTF2H3, APTX, RAD9B, MBD4, HMGA1, C10ORF2, RAD51, DCLRE1C, RFC5, EYA3, EYA1, RPAIN, RFC2, WRAP53, FBXO18, RAD17, ING4, NUP98, BLM, PML, CTCFL, CHEK1, SMUG1, TK2, TYMP, CHD1L, SET, BCL11B, DNMT3B, ATRIP, APEX1, HELLS, DNMT3A, MSH6, SMG6, PHB, MSH5…
GO:0043086~negative regulation of catalytic activity	47	0.0207618	OPRM1, CAST, PRKCZ, CAV1, GNAI2, ADORA2A, LEPR, PPARG, SNCA, ANAPC10, PXK, ANAPC11, MEN1, ZGPAT, EDNRB, SPRY1, AKT1S1, CDKN2A, ILK, NOS3, PSMD6, NQO1, CDK5RAP1, CLN3, NF2, IL7, SMAD7, PIF1, PKIG, TP53, PKIB, UBE2C, TP73, TNNT2, GNAL, GRM4, CDKN1A, PSMA6, NUP62, PSME1, RGS3, PSMA5, RGS4, HIPK3, ZFYVE28, PPP2R4, UBB
GO:0032147~activation of protein kinase activity	23	0.0208951	EGFR, PRKCZ, PARD3, FLT1, GNAI2, SPHK2, ADORA2A, SPHK1, STRADA, DGKH, GRM1, DGKA, MAP3K7, CERKL, PRLR, PTK2B, PRKAR1B, IKBKG, PRKAR1A, DGKZ, PRKACB, NRG1, GHR
GO:0010564~regulation of cell cycle process	23	0.0208951	CAV2, EDN3, PML, NUSAP1, IGF1, PKMYT1, ANAPC10, UBE2C, CDC25C, RCC1, BRCA1, NFKBIL1, PRKCQ, CDKN2A, PCBP4, EPGN, PRMT5, CAMK2D, RANBP1, APBB2, APBB1, NEK6, SMARCA4
GO:0051969~regulation of transmission of nerve impulse	28	0.0211304	EDN3, PRKCZ, GNAI2, ADORA2A, SNCA, CTNND2, TAC1, GIPC1, CSPG5, PXK, GDNF, BDNF, SLC1A3, PPP3CB, CHAT, EGFR, KLK8, EGR2, GRIN1, GRIA4, GRM1, NFKBIL1, NTRK2, NPTN, USP46, CNTN4, UBB, CACNA1A
GO:0044092~negative regulation of molecular function	55	0.0213531	OPRM1, CAST, THRA, LEPR, SNCA, PPARG, RPS3, MEN1, ZGPAT, EDNRB, SPRY1, CDKN2A, WWP2, ILK, NOS3, NQO1, CDK5RAP1, PSMD6, CLN3, SP100, PKIG, TP53, PKIB, UBE2C, NLRP3, DDIT3, TNNT2, PTHLH, GNAL, GRM4, PSMA6, PSME1, HNF4A, PSMA5, HIPK3, ZFYVE28, UBB, PRKCZ, CAV1, GNAI2, ADORA2A, ANAPC10, ANAPC11, PXK, AKT1S1, NF2, SMAD7, IL7, PIF1, TP73, CDKN1A, NUP62, RGS3, RGS4, PPP2R4
GO:0007507~heart development	38	0.0214852	DLC1, SRI, IRX4, NRP2, NRP1, ERBB2, PDLIM3, SOX6, PAX3, CXADR, TTN, TPM1, ALDH1A2, ECE2, ECE1, ATG5, CASP7, CASP8, PPP3CB, NFATC4, NRG1, BCOR, COL11A1, NFATC1, ACADM, SMAD7, TAZ, MECOM, FOXP1, TNNT2, PTCD2, MYH11, HOPX, MOSPD3, PTCH1, RBPJ, HDAC9, SMARCA4
GO:0002028~regulation of sodium ion transport	6	0.0216432	P2RX4, SLC8A1, NEDD4, NOS3, NEDD4L, DMPK
GO:0032233~positive regulation of actin filament bundle formation	6	0.0216432	PRKCQ, NF2, SMAD3, TAC1, TPM1, SYNPO
GO:0030318~melanocyte differentiation	6	0.0216432	EDN3, EDNRB, MLPH, MITF, CITED1, RAB27A
GO:0045597~positive regulation of cell differentiation	40	0.0217635	PPARD, THRB, STAT5A, CSF1, MORF4L2, XRCC6, PPARG, PAX6, ARNT, MEN1, NRCAM, AGTR1, BDNF, SMAP1, IL4R, MAPT, ILK, NUMB, RARA, ACIN1, NRG1, DNMT3B, SYK, IKZF1, IL7, RELA, SMAD3, NTRK3, NME2, CD86, CD36, MAPK14, HOPX, PLA2G2A, NPTN, TGIF1, MAPK9, TGIF2, GNAS, BMPR1B
GO:0030097~hemopoiesis	41	0.0218626	CSF3, BLM, STAT5A, CSF1, PPARG, PML, SOX6, TPD52, MLF1, FLT3LG, IL31RA, MEN1, ASH2L, RASGRP4, BCL11B, CASP8, PPP3CB, PATZ1, CD4, ACIN1, PIK3R1, BLNK, SYK, RHOH, CEBPA, TTC7A, IKZF1, IL7, TAZ, TP53, MINK1, CD164, FOXP1, DCLRE1C, PGM3, BAX, VEGFA, HEPH, HDAC9, ADD2, ADD1
GO:0051094~positive regulation of developmental process	47	0.0220053	PPARD, THRB, STAT5A, CSF1, MORF4L2, XRCC6, PPARG, PAX6, RPS6KB1, TNFSF13, ARNT, MEN1, NRCAM, AGTR1, BDNF, SMAP1, IL4R, MAPT, ILK, NUMB, NOS3, RARA, ACIN1, NRG1, DNMT3B, SYK, IKZF1, IL7, RELA, SPHK1, SMAD3, NTRK3, NME2, CD86, CD36, MAPK14, BAX, HOPX, NPTN, PLA2G2A, TGIF1, GHRL, MAPK9, TGIF2, GNAS, BMPR1B, HDAC9
GO:0003018~vascular process in circulatory system	14	0.0220204	KCNMA1, EDN3, CAV2, CAV1, ADORA2A, GCH1, P2RX4, EDNRB, AGTR1, ATG5, VEGFA, CACNA1G, GUCY1A3, NOS3
GO:0030518~steroid hormone receptor signaling pathway	14	0.0220204	ESR1, FHL2, ESR2, NR3C1, KAT5, DAXX, BRCA1, PGR, NCOA3, NEDD4, NCOA4, RARA, PMEPA1, RNF14
GO:0001101~response to acid	8	0.0220576	CHIA, GSN, RELA, BAX, PEMT, NOS3, ASNS, RPS6KB1
GO:0043405~regulation of MAP kinase activity	27	0.0222874	EDN3, CAV1, ERBB2, DAXX, SPRY1, PTK2B, MAP3K9, ILK, SHC1, FRS2, GHR, SYK, EGFR, DBNL, MADD, HGF, GRM1, TP73, GRM4, SPAG9, GH1, NUP62, RGS3, EPGN, HIPK3, RGS4, GHRL
GO:0032956~regulation of actin cytoskeleton organization	19	0.0222953	DLC1, LIMA1, NF2, ELN, SMAD3, TAC1, RDX, CAPZB, CXCL12, TPM1, PRKCQ, ARHGAP6, NEB, GSN, ILK, MLST8, ADD2, ADD1, SYNPO
GO:0008154~actin polymerization or depolymerization	7	0.022661	ARHGAP6, GSN, WASF1, ABI2, GHRL, ARPC4, GAS7
GO:0060079~regulation of excitatory postsynaptic membrane potential	7	0.022661	P2RX4, ADORA2A, SNCA, GRIN1, PPP3CB, GHRL, DMPK
GO:0046903~secretion	50	0.0230943	EDN3, TRPV1, CRCP, AQP1, TPD52, BDNF, ANK1, TRPV4, RAPGEF4, RAB27A, SYK, KCNMA1, PTGER3, BAIAP3, NRXN3, VPS45, RPH3AL, NLRP3, GRM4, DOC2A, SLC26A7, VAMP7, GHRL, GNAS, STEAP2, YWHAZ, EXOC7, ADORA2A, CAMK2G, GIPC1, CACNB4, PEX5L, RIMS1, KCNJ1, CKLF, NFAT5, NEDD4L, PCSK6, SLC30A8, NPHP1, SCRN1, TP73, ANXA2, LAT, SCFD1, NTRK2, SYTL2, CACNA1C, CACNA1A, CLCN5
GO:0051240~positive regulation of multicellular organismal process	42	0.0233339	PRKCZ, EDN3, CAV1, ADORA2A, TRPV1, STAT5A, CSF1, PTGS1, SNCA, PEX5, TAC1, TAC4, TPM1, ARNT, MAP3K7, MYD88, SLC1A3, NOS3, RARA, CASP1, NRG1, GHR, SPP1, EGFR, CARD8, NOS1, IKZF1, SPHK1, EPHX2, SMAD3, GRIA4, NLRP3, NLRP2, NFKBIL1, GH1, BAX, NTRK2, GHRL, CLEC7A, UBB, BMPR1B, CD14
GO:0010553~negative regulation of specific transcription from RNA polymerase II promoter	11	0.0242105	MEF2C, IKZF1, SMAD7, PPARG, SMAD3, BCOR, KAT5, HDAC9, TBL1X, SMARCA2, SMARCA4
GO:0032268~regulation of cellular protein metabolic process	74	0.024338	DLC1, HSP90AB1, CPEB2, SNCA, PAX5, EIF5A, CPEB1, DAXX, IL31RA, MEN1, EDNRB, AGTR1, APP, CDKN2A, ATG5, MAP3K9, RAB23, QKI, RAPGEF4, PUM2, MLST8, PSMD6, SYK, GHR, EGFR, CDK1, DBNL, CLN3, UBE2C, BOLL, EIF4G1, EIF4G3, PSMA6, PSME1, CCND3, HNF4A, PSMA5, HIPK3, MDM2, UBB, PRKCZ, EIF4E3, CAV1, CSF1, PML, CTCFL, ANAPC10, GIPC1, ANAPC11, MTIF3, SET, PTK2B, PEMT, CD4, DNMT3B, NR1H3, DAZ4, DAZ2, NF2, PTPN3,…
GO:0033673~negative regulation of kinase activity	19	0.0247681	CAV1, NF2, ADORA2A, PKIG, PKIB, TP73, MEN1, ZGPAT, SPRY1, CDKN1A, CDKN2A, AKT1S1, NUP62, RGS3, HIPK3, RGS4, ILK, ZFYVE28, CDK5RAP1
GO:0015674~di-, tri-valent inorganic cation transport	32	0.0247808	SRI, SLC8A3, SLC39A14, CAV1, CYSLTR1, TRPV1, CAMK2G, HFE, CACNB2, CACNB3, CACNB4, SLC11A2, PPP3CB, CAMK2D, TRPV4, CAMK2B, SLC39A1, NFATC1, TRPM3, SLC8A1, TRPC4, GRIN1, SLC3A2, P2RX4, CATSPER2, ATP2A3, ATP2C1, CACNA1G, HEPH, CACNA1C, STEAP2, CACNA1A
GO:0001568~blood vessel development	42	0.0247997	NRP2, RTN4, CAV1, HTATIP2, NRP1, LEPR, DICER1, TNFSF13, TCF7L2, CXCL12, WT1, CITED1, MAP3K7, ARHGAP22, TYMP, ATG5, CD44, PTK2B, CASP8, QKI, NOS3, NR2F2, FGF1, CEACAM1, CCM2, FLT1, SPHK2, SMAD7, ARHGAP24, PNPLA6, ANXA2, GPI, CDH13, SH2D2A, LAMA4, EPGN, MAPK14, BAX, VEGFA, NTRK2, RBPJ, SMARCA4
GO:0048638~regulation of developmental growth	12	0.0249432	RTN4, NRCAM, NTRK3, NRP1, MAPT, ILK, HOPX, RPS6KB1, UBB, NRG1, CXADR, SPP1
GO:0080135~regulation of cellular response to stress	21	0.0251624	CLN3, DBNL, KLK8, UBE2V1, PRDX1, DAXX, BRCA1, TP73, RPS3, NTRK3, MEN1, EYA3, MAP3K7, EYA1, PTK2B, MAP3K9, HIPK3, BRE, RTEL1, SYK, SPP1
GO:0006898~receptor-mediated endocytosis	13	0.0252206	CLN3, PICALM, ARRB2, FOLR1, NEDD4, GRIA1, SNX17, SNCA, HFE, GRK4, PI4KB, DNM1, GHR
GO:0035150~regulation of tube size	13	0.0252206	KCNMA1, CAV2, EDN3, CAV1, ADORA2A, GCH1, EDNRB, AGTR1, P2RX4, ATG5, CACNA1G, GUCY1A3, NOS3
GO:0050880~regulation of blood vessel size	13	0.0252206	KCNMA1, CAV2, EDN3, CAV1, ADORA2A, GCH1, EDNRB, AGTR1, P2RX4, ATG5, CACNA1G, GUCY1A3, NOS3
GO:0043123~positive regulation of I-kappaB kinase/NF-kappaB cascade	20	0.0263016	CFLAR, RELA, TSPAN6, UBE2V1, TFG, TRIM13, NFKBIL1, MAP3K7, MYD88, NUP62, MIER1, ATP2C1, SLC35B2, MIB2, PLEKHG5, SHISA5, CASP8, EEF1D, CASP1, NEK6
GO:0006873~cellular ion homeostasis	60	0.0266304	PPARD, SNCA, CXCL12, DMPK, MBP, AGTR1, EDNRB, APP, ILK, RGN, TRPV4, QKI, NDUFS1, KCNMA1, SLC12A6, CLN3, PTGER3, EGR2, TTC7A, TP53, ATP2C1, CCR3, DLD, GHRL, PRNP, KCNH2, PMP22, SRI, KCNMB3, FXYD1, PRKCZ, CLCN3, CAV1, SCN1A, CYSLTR1, ADORA2A, ERBB2, TAC1, HFE, CACNB4, APLP2, PTK2B, KCNE1, PPP3CB, CAMK2D, NEDD4L, SLC30A8, SCO2, SLC8A1, SMAD7, GRIN1, EPHX2, MAL, ABCB7, TMPRSS3, P2RX4, BAX, CACNA1G, C…
GO:0009725~response to hormone stimulus	59	0.0268463	MMS19, THRA, LDLR, STAT5A, BCAR1, LEPR, PPARG, PTGS1, RPS6KB1, AURKA, AQP1, CITED1, ACVR1C, RARA, SERPINA1, SHC1, NOS3, PRKACB, GHR, KCNMA1, BSG, EGR2, SOCS2, BAIAP2, RELA, ESR1, ESR2, PTPRU, LPIN1, PRKCQ, GRB10, GHRL, GNAS, STEAP2, CAV2, CAV1, ERBB2, FHL2, TAC1, ASL, ALDH1A2, SORBS1, PTK2B, PIK3R1, RNF14, SPP1, PTPN2, IL1RN, RCAN1, BRCA1, ABCG1, GH1, CDKN1A, NUP62, PRKAR1B, PRKAR1A, ARSA, PTCH1,…
GO:0000075~cell cycle checkpoint	19	0.0274429	CDK1, BLM, TP53, PML, CHEK1, CHEK2, CEP63, BRCA1, NAE1, CDKN2A, PCBP4, MAPK14, BRE, DGKZ, CHFR, ZWILCH, ATRIP, RAD17, DLG1
GO:0010743~regulation of foam cell differentiation	8	0.027469	AGTR1, CD36, CSF1, PPARG, PLA2G2A, MAPK9, ABCG1, NR1H3
GO:0030198~extracellular matrix organization	21	0.0276713	RXFP1, ADAMTSL4, ELN, POSTN, DCN, NFKB2, COL4A6, APLP2, ANXA2, APP, EGFLAM, P4HA1, POMT1, ILK, MYH11, VMO1, APBB2, COL11A2, APBB1, COL11A1, SMARCA4
GO:0031060~regulation of histone methylation	4	0.0279581	MEN1, CTCFL, PAX5, DNMT3B
GO:0010212~response to ionizing radiation	14	0.0286225	CAV1, BLM, NEK1, XRCC6, TP53, PML, BRCA1, MEN1, EYA3, DCLRE1C, EYA1, BAX, BRE, DNMT3B
GO:0048265~response to pain	7	0.0290871	EDNRB, SLC6A2, TRPV1, TAC1, COMT, CACNA1A, GCH1
GO:0040012~regulation of locomotion	34	0.0290885	DLC1, RTN4, EDN3, ADORA2A, BCAR1, CSF1, SNCA, PAX6, TAC1, RPS6KB1, CXCL12, TPM1, PRR5, PTK2B, ILK, PIK3R1, EGFR, FLT1, NF2, PDPN, SMAD7, SPHK1, SMAD3, IGF1, PTPRU, AGER, CDH13, SPAG9, LAMA4, LAMA3, RRAS2, VEGFA, GHRL, HDAC9
GO:0007176~regulation of epidermal growth factor receptor activity	6	0.0292464	ZGPAT, APP, EPGN, ZFYVE28, SHC1, APLP2
GO:0051668~localization within membrane	6	0.0292464	EGFR, CDH13, SH3GLB1, BAX, MAL, REEP1
GO:0006835~dicarboxylic acid transport	6	0.0292464	SLC1A3, SLC13A5, SLC26A7, SLC1A7, SLC22A6, SLC13A3
GO:0050931~pigment cell differentiation	6	0.0292464	EDN3, EDNRB, MLPH, MITF, CITED1, RAB27A
GO:0035295~tube development	38	0.0296239	DLC1, CAV2, NRP1, CLCN2, DICER1, PTK7, TP63, PAX3, PAX2, CXCL12, GDNF, MAP3K7, RGMA, ALDH1A2, BDNF, SPRY1, GPC3, CD44, ILK, CASP8, NOS3, FGF1, CEBPA, FLT1, PDPN, IGF1, FOXP1, BCL2L11, FOXP2, PTHLH, EYA1, VEGFA, HOPX, TGIF1, PTCH1, APAF1, CUX1, NFIB
GO:0006366~transcription from RNA polymerase II promoter	40	0.0296849	POLR2H, TAF1C, ETV7, THRA, ELF5, FOXM1, SOX5, PAX5, MED23, PAX3, NR3C1, PAX2, ARNT, TSC22D1, MAX, MAZ, ASH2L, POU2F2, NFAT5, ETV1, NFATC4, SKIL, SUPT5H, APEX1, NFATC1, CEBPA, MAFF, PHRF1, RREB1, GTF2H3, CREB5, MBD1, DDIT3, MSL3, ADRM1, GTF2I, HIF3A, SHOX, IRF3, NFIC
GO:0032970~regulation of actin filament-based process	19	0.0303288	DLC1, LIMA1, NF2, ELN, SMAD3, TAC1, RDX, CAPZB, CXCL12, TPM1, PRKCQ, ARHGAP6, NEB, GSN, ILK, MLST8, ADD2, ADD1, SYNPO
GO:0043112~receptor metabolic process	9	0.0304777	ARRB2, NEDD4, GRIA1, DMD, SNCA, PPARG, GRK4, CACNA1A, GHR
GO:0006163~purine nucleotide metabolic process	33	0.0308742	ALDOA, ADORA2A, FIGNL1, RORA, CACNB4, GCH1, THTPA, MUTYH, GUCY1A3, PDE8B, ENTPD1, IMPDH1, NDUFS1, ATP5J, ATP5J2, NUDT1, CECR1, AK3, NADK, PDE4D, AMPD2, AMPD3, MON2, GART, NME4, PTHLH, NME2, ATP2C1, ATP2A3, ADK, ATP5A1, OGG1, GUK1
GO:0008284~positive regulation of cell proliferation	65	0.0314389	EDN3, PPARD, NRP1, STAT5A, PAX6, TP63, EIF5A, RPS6KB1, TNFSF13, PAX3, VIPR1, FLT3LG, IL31RA, TNFRSF11A, DDX11, ILK, SHC1, FGF1, NRG1, SYK, EGFR, PRAME, RELA, TBRG4, PTHLH, PRKCQ, NME2, CD86, NOP2, HIPK1, VEGFA, TGIF1, MDM2, MDM4, ICOSLG, CSF3, FGFR2, PRKCZ, FGFR1, CNBP, BLM, GNAI2, CSF1, ERBB2, TAC1, ARNT, IL12RB2, ALDH1A2, BLOC1S2, PTK2B, CAMK2D, ODC1, FLT1, SPHK2, IL7, SPHK1, IGF1, AGER, FOXP1,…
GO:0030001~metal ion transport	72	0.0314567	KCNC2, SLC8A3, KCNK16, KCNJ15, SLC13A5, KCNAB2, TRPV1, KCNIP2, KCNIP1, KCNIP4, KCNQ5, KCNK7, TRPV4, KCNQ2, SLC12A6, KCNMA1, TRPM3, SGK1, SLC3A2, CATSPER2, ATP2C1, KCNH6, SLC38A1, STEAP2, KCNH2, SRI, KCNMB3, SLC39A14, CAV1, SCN1A, CYSLTR1, SLC38A9, CAMK2G, SLC39A12, HFE, CACNB2, TRIM13, CACNB3, CACNB4, KCNJ3, KCNJ1, SLC11A2, MRS2, SLC39A9, KCNE1, SLC39A8, CAMK2D, SLC4A8, PPP3CB, CAMK2B, NEDD4L, SL…
GO:0019932~second-messenger-mediated signaling	40	0.031509	OPRM1, EDN3, GNAI2, ADORA2A, ERBB2, AURKA, VIPR1, CAMKK2, AGTR1, EDNRB, P2RY6, HRH1, GSN, CNR1, RAPGEF4, PRKACB, EGFR, PTGER3, RXFP1, SPHK1, HTR4, IGF1, RCAN1, PI4KB, RCAN3, UBE2C, GRM1, NFKBIL1, CRHR1, PTHLH, LAT, GNAL, CRHR2, GRM4, CD36, CHRM2, CCR3, PDE9A, GNAS, PTAFR
GO:0051971~positive regulation of transmission of nerve impulse	10	0.0322079	EGFR, PRKCZ, SLC1A3, ADORA2A, SNCA, NTRK2, TAC1, UBB, GRIA4, NFKBIL1
GO:0010558~negative regulation of macromolecule biosynthetic process	83	0.0328485	MEF2C, JDP2, PPARD, THRA, THRB, E2F6, PPARG, TP63, PAX5, ZEB1, PAX3, PAX2, DAXX, ZNF345, ZNF254, MEN1, ZGPAT, EPC1, LRRFIP1, NR2F2, SUPT5H, NRG1, ATF7IP, SP100, RARG, PKIG, MLXIPL, TP53, LEF1, ZNF189, UBE2I, PTPRU, MBD1, TGIF1, GHRL, MDM2, MDM4, CUX1, SMARCA2, RAD17, SMARCA4, C1D, ZMYND11, ING4, BLM, PML, NOSTRIN, SOX6, WT1, MEIS2, SKIL, BCOR, TCF4, DNMT3B, HELLS, NR1H4, CEBPA, DNMT3A, NF2, IKZF1…
GO:0008037~cell recognition	13	0.0329825	NRP1, CLEC4M, NRCAM, SLC26A6, BDNF, APP, CD209, ARSA, VCAN, CNTN4, CLEC7A, SPAM1, NTM
GO:0051494~negative regulation of cytoskeleton organization	13	0.0329825	DLC1, LIMA1, RDX, MID1, CAPZB, BRCA1, ARHGAP6, GSN, MAPT, MAP2, CLASP1, ADD2, ADD1
GO:0045927~positive regulation of growth	17	0.032994	IL9R, IKZF1, IL7, STAT5A, CSF1, SPHK1, PEX5, RPS6KB1, NTRK3, GH1, PTK2B, MAPT, ILK, HOPX, GHRL, NRG1, GHR
GO:0015698~inorganic anion transport	19	0.0334345	SLC12A6, FXYD1, CAV2, CLCN3, FXYD3, GABRA1, CLCN2, PTGER3, CLCC1, SLC12A4, GLRA2, SLC26A11, BEST3, SLC26A6, P2RY6, SLC26A5, APOL1, SLC26A7, CLCN5
GO:0048285~organelle fission	39	0.0334643	SEPT2, NEK1, PKMYT1, NEDD9, AURKA, ANAPC10, ANAPC11, RCC1, TTN, NCAPH, DDX11, CLASP1, ZWILCH, CCNA1, STAG2, HELLS, CDK1, DNM1L, OPA1, DSN1, SGOL1, NUSAP1, UBE2I, HGF, DCTN3, CDC25C, CEP63, UBE2C, SMC2, MIS12, DCTN1, CDC25B, NEDD1, BAX, MAPRE2, CDK11B, CHFR, PES1, NEK6
GO:0042311~vasodilation	8	0.0337145	KCNMA1, CAV2, P2RX4, EDNRB, ATG5, ADORA2A, GUCY1A3, GCH1
GO:0010740~positive regulation of protein kinase cascade	30	0.0344824	PPARD, ERBB2, LEPR, TSPAN6, UBE2V1, TRIM13, TFG, IL31RA, MAP3K7, MYD88, MIER1, SLC35B2, ILK, CASP8, SHISA5, PLEKHG5, CASP1, GHR, CFLAR, RELA, IGF1, NFKBIL1, GH1, GRM4, NUP62, ATP2C1, NEDD4, MIB2, EEF1D, NEK6
GO:0043193~positive regulation of gene-specific transcription	18	0.0350087	MEF2C, CEBPA, XRCC6, PPARG, TFEB, TP53, MLXIPL, SMAD3, IGF1, ESR2, GDNF, TCF7L2, ARNT, HNF4A, NR2F2, SMARCA2, SMARCA4, NR1H3
GO:0055082~cellular chemical homeostasis	60	0.0350451	PPARD, SNCA, CXCL12, DMPK, MBP, AGTR1, EDNRB, APP, ILK, RGN, TRPV4, QKI, NDUFS1, KCNMA1, SLC12A6, CLN3, PTGER3, EGR2, TTC7A, TP53, ATP2C1, CCR3, DLD, GHRL, PRNP, KCNH2, PMP22, SRI, KCNMB3, FXYD1, PRKCZ, CLCN3, CAV1, SCN1A, CYSLTR1, ADORA2A, ERBB2, TAC1, HFE, CACNB4, APLP2, PTK2B, KCNE1, PPP3CB, CAMK2D, NEDD4L, SLC30A8, SCO2, SLC8A1, SMAD7, GRIN1, EPHX2, MAL, ABCB7, TMPRSS3, P2RX4, BAX, CACNA1G, C…
GO:0006928~cell motion	73	0.035121	NRP2, PVR, EDN3, PPARD, NRP1, BCAR1, WASF1, PAX6, PEX5, RPS6KB1, L1CAM, TNFSF13, PAX3, GDNF, CXCL12, NRCAM, EDNRB, BDNF, APP, CD44, ANK3, PEX2, PAK4, NOS3, NR2F2, CEACAM1, SYK, EGR2, ARHGEF7, NRXN3, OTX2, ESR2, ELMO1, CTNNA2, SDCBP, VCAN, CNTN4, MAPK8, UBB, CAV2, ZFAND5, ERBB2, CALD1, ABI2, GIPC1, TPM1, CAPZB, TPM3, ALCAM, PTK2B, CKLF, PRSS3, LHX6, SH2B1, DCX, ETV4, DCLK1, FN1, KLF7, FLT1, NFASC,…
GO:0001508~regulation of action potential	15	0.0354822	KCNMA1, KCNMB3, SRI, CLN3, PPARD, SCN1A, EGR2, ERBB2, TAC1, MAL, MBP, P2RX4, ILK, QKI, PMP22
GO:0006461~protein complex assembly	77	0.0361532	TSPAN4, WASF1, MLH1, PEX5, TP63, MED23, TTN, NDUFAF3, KCNQ5, ARHGAP6, MAZ, PICALM, GSN, KIFAP3, TRIM6, IL1RAP, ILK, CASP8, NRG1, SYK, CUTA, BRF1, TAZ, TP53, GTF2H3, PFKM, NLRP3, HMGA1, SLC9A3R2, C10ORF2, RAD51, STOM, SPAG9, ADRM1, PFDN6, GTF2I, MDM2, MDM4, PRNP, ATPAF1, SEPT9, SMARCAD1, POLR2H, CAV2, PRKCZ, CAV1, NUP98, PARD3, SNAP91, BLM, DAG1, PML, HFE, ARPC4, RIMS1, PXN, CLDN14, GCH1, MTMR2, P…
GO:0070271~protein complex biogenesis	77	0.0361532	TSPAN4, WASF1, MLH1, PEX5, TP63, MED23, TTN, NDUFAF3, KCNQ5, ARHGAP6, MAZ, PICALM, GSN, KIFAP3, TRIM6, IL1RAP, ILK, CASP8, NRG1, SYK, CUTA, BRF1, TAZ, TP53, GTF2H3, PFKM, NLRP3, HMGA1, SLC9A3R2, C10ORF2, RAD51, STOM, SPAG9, ADRM1, PFDN6, GTF2I, MDM2, MDM4, PRNP, ATPAF1, SEPT9, SMARCAD1, POLR2H, CAV2, PRKCZ, CAV1, NUP98, PARD3, SNAP91, BLM, DAG1, PML, HFE, ARPC4, RIMS1, PXN, CLDN14, GCH1, MTMR2, P…
GO:0016311~dephosphorylation	28	0.0361825	PDP1, SSH2, SYNJ1, ACP5, PPM1B, MTMR2, THTPA, DUSP13, PPP3CB, PTPRB, PTPRD, NCEH1, PTPN3, PTPN2, PTPN5, PTPRR, PTPRS, PTPN13, PTPRU, CDC25C, PTPRO, PTPDC1, PTPN20B, PTPN20A, CDC25B, EYA3, EYA1, TPTE2, PHPT1
GO:0007411~axon guidance	21	0.0363339	NRP2, KLF7, NRP1, EGR2, NRXN3, ERBB2, OTX2, PAX6, NFASC, L1CAM, CXCL12, ALCAM, APP, BDNF, ANK3, CNTN4, UBB, BMPR1B, APBB2, APBB1, ETV4
GO:0007006~mitochondrial membrane organization	9	0.0363948	BID, DNM1L, OPA1, SH3GLB1, BAX, TAZ, SNCA, TP53, PEX5
GO:0045884~regulation of survival gene product expression	7	0.0366023	MEF2C, CDH13, AKT1S1, STAT5A, BAX, ESR1, ESR2
GO:0008038~neuron recognition	7	0.0366023	NRCAM, APP, SLC26A6, BDNF, NRP1, CNTN4, NTM
GO:0048813~dendrite morphogenesis	5	0.0370612	KLF7, DCX, DCLK1, CACNA1A, CTNNA2
GO:0043616~keratinocyte proliferation	5	0.0370612	CDH13, KLK8, PPARD, TP63, PTCH1
GO:0048588~developmental cell growth	5	0.0370612	SHBG, APP, GDF9, DCX, DCLK1
GO:0030041~actin filament polymerization	5	0.0370612	ARHGAP6, GSN, WASF1, ARPC4, GAS7
GO:0032583~regulation of gene-specific transcription	25	0.0371732	MEF2C, THRA, PPARG, XRCC6, TFEB, GDNF, TCF7L2, ARNT, BCOR, NR2F2, NR1H3, CEBPA, IKZF1, SMAD7, TP53, MLXIPL, SMAD3, IGF1, ESR2, KAT5, HNF4A, HDAC9, TBL1X, SMARCA2, SMARCA4
GO:0001656~metanephros development	11	0.0382039	SPRY1, EYA1, BDNF, GPC3, CD44, PAX8, ILK, PAX2, GDNF, WT1, CITED1
GO:0001525~angiogenesis	27	0.0383971	NRP2, RTN4, NRP1, HTATIP2, FLT1, LEPR, DICER1, TNFSF13, ARHGAP24, CXCL12, PNPLA6, ANXA2, MAP3K7, ARHGAP22, CDH13, GPI, SH2D2A, TYMP, EPGN, PTK2B, MAPK14, VEGFA, CASP8, NOS3, FGF1, RBPJ, CEACAM1
GO:0007017~microtubule-based process	42	0.0392922	CAV2, PRKCZ, CAV1, MLH1, ARPC4, AURKA, KLC2, RCC1, KIF13A, TUBGCP3, APP, BLOC1S2, KIF6, KIFAP3, MAPT, CLASP1, RANBP1, KIF21A, KIF21B, KIF2A, DYNC1I1, OPA1, TBCE, KTN1, NUSAP1, DOCK7, PLK1S1, MID1, DCTN3, CEP63, UBE2C, BRCA1, MARK1, TACC2, MAP2, RHOT1, TUBD1, MAP7, STMN1, DYNLRB1, DST, DYNC1I2
GO:0030334~regulation of cell migration	30	0.0395515	DLC1, RTN4, EDN3, BCAR1, CSF1, PAX6, TAC1, RPS6KB1, CXCL12, TPM1, PRR5, PTK2B, ILK, PIK3R1, EGFR, FLT1, NF2, PDPN, SMAD7, SPHK1, SMAD3, IGF1, PTPRU, CDH13, SPAG9, LAMA4, LAMA3, RRAS2, VEGFA, HDAC9
GO:0048732~gland development	25	0.0401298	EGFR, CAV2, CAV1, IKZF1, RXFP1, STAT5A, ERBB2, PAX6, LEF1, IGF1, TP63, NR3C1, MDK, BCL2L11, PGR, PTHLH, DDR1, ALDH1A2, NME2, EYA1, PRLR, PAX8, PTCH1, EDA, NRG1
GO:0010608~posttranscriptional regulation of gene expression	36	0.0401342	EIF4E3, CPEB2, DICER1, PML, EIF5A, SYNCRIP, GIPC1, AURKA, CPEB1, MTIF3, GDNF, SRRT, ASGR2, APP, CDKN2A, A1CF, PTK2B, HNRNPD, QKI, PUM2, DAZ4, BRF1, DAZ2, SMAD7, SMAD3, APTX, ANKHD1, BOLL, EIF4G1, EIF4G3, DIO2, SERBP1, VEGFA, CELF1, MDM4, MIF4GD, EIF4E2
GO:0010639~negative regulation of organelle organization	17	0.0404579	DLC1, LIMA1, SNCA, PAX5, RDX, MID1, CAPZB, BRCA1, ARHGAP6, SET, GSN, MAPT, MAP2, CLASP1, DNMT3B, ADD2, ADD1
GO:0006816~calcium ion transport	26	0.0407521	SLC8A3, SRI, CAV1, CYSLTR1, TRPV1, CAMK2G, CACNB2, CACNB3, CACNB4, PPP3CB, CAMK2D, TRPV4, CAMK2B, NFATC1, TRPM3, SLC8A1, TRPC4, GRIN1, SLC3A2, P2RX4, CATSPER2, ATP2C1, ATP2A3, CACNA1G, CACNA1C, CACNA1A
GO:0051129~negative regulation of cellular component organization	26	0.0407521	DLC1, RTN4, PRKCZ, LRSAM1, LIMA1, KLK8, NRP1, SMAD7, SNCA, PAX5, RDX, MID1, CAPZB, BRCA1, MBP, ARHGAP6, SET, GSN, MAPT, MAP2, CLASP1, DNMT3B, ADD2, SPP1, NR1H3, ADD1
GO:0045630~positive regulation of T-helper 2 cell differentiation	3	0.0417456	CD86, IL4R, RARA
GO:0042976~activation of Janus kinase activity	3	0.0417456	PRLR, PTK2B, GHR
GO:0042524~negative regulation of tyrosine phosphorylation of Stat5 protein	3	0.0417456	CAV1, HNF4A, NF2
GO:0043406~positive regulation of MAP kinase activity	20	0.0418406	EGFR, DBNL, EDN3, MADD, ERBB2, HGF, DAXX, GRM1, GRM4, GH1, SPAG9, PTK2B, EPGN, MAP3K9, ILK, GHRL, SHC1, FRS2, SYK, GHR
GO:0031327~negative regulation of cellular biosynthetic process	84	0.0419075	MEF2C, JDP2, PPARD, THRA, THRB, E2F6, PPARG, TP63, PAX5, ZEB1, PAX3, PAX2, DAXX, ZNF345, ZNF254, MEN1, ZGPAT, EPC1, LRRFIP1, NR2F2, SUPT5H, NRG1, ATF7IP, SP100, RARG, PKIG, MLXIPL, TP53, LEF1, ZNF189, UBE2I, PTPRU, MBD1, TGIF1, GHRL, MDM2, MDM4, CUX1, SMARCA2, RAD17, SMARCA4, C1D, ZMYND11, ING4, CAV1, BLM, PML, NOSTRIN, SOX6, WT1, MEIS2, SKIL, BCOR, TCF4, DNMT3B, HELLS, NR1H4, CEBPA, DNMT3A, NF2,…
GO:0010565~regulation of cellular ketone metabolic process	13	0.0423143	CPT1B, CAV1, CAB39L, ACSL1, HNF4A, PPARG, SNCA, STRADA, MLXIPL, NR3C1, COMT, BRCA1, NR1H3
GO:0048738~cardiac muscle tissue development	13	0.0423143	TNNT2, ACADM, ATG5, SMAD7, PTCD2, TAZ, MYH11, TTN, NRG1, CXADR, COL11A1, TPM1, FOXP1
GO:0006304~DNA modification	9	0.0430384	ATF7IP, DNMT3A, MUTYH, CTCFL, MBD4, OGG1, SMUG1, DNMT3B, HELLS
GO:0006195~purine nucleotide catabolic process	9	0.0430384	MUTYH, NUDT1, PDE8B, PDE4D, ATP5A1, OGG1, ENTPD1, AMPD3, GCH1
GO:0008283~cell proliferation	67	0.0431281	MORF4L1, STIL, PPARD, FGF8, IL9R, ELF5, BCAR1, TP63, MOV10L1, ZEB1, FES, CXCL12, PRDX1, CITED1, PRMT5, ILK, IL15RA, NRG1, IMPDH1, FRS2, SYK, DLG1, EGFR, PRG4, PDPN, IFLTD1, TP53, TACC2, IFNAR2, SH2D2A, CD86, CCND3, VEGFA, MAPRE2, TXNRD1, CDK11B, MDM4, BIN1, BCAT1, ZMYND11, CDV3, GNAI2, CSF1, ERBB2, ELN, TCF7L2, SRRT, RASGRP4, PTK2B, CKLF, NUMB, PEMT, HELLS, ACSL6, ERG, KLK8, NF2, SPHK2, IGF1, HGF…
GO:0043524~negative regulation of neuron apoptosis	12	0.0433032	CLN3, BDNF, ADORA2A, BAX, ILK, SNCA, GRIN1, ADNP, PCSK6, GDNF, CACNA1A, TP73
GO:0009166~nucleotide catabolic process	12	0.0433032	MUTYH, NUDT1, UPP1, PDE8B, MBD4, PDE4D, ATP5A1, OGG1, ENTPD1, SMUG1, AMPD3, GCH1
GO:0051147~regulation of muscle cell differentiation	10	0.0439103	ILK, EZH2, MORF4L2, HOPX, RCAN1, UBB, MBNL3, ZEB1, NRG1, HDAC9
GO:0033555~multicellular organismal response to stress	10	0.0439103	EDNRB, BDNF, NOS1, SLC6A2, TRPV1, TAC1, COMT, ESR2, CACNA1A, GCH1
GO:0031646~positive regulation of neurological system process	10	0.0439103	EGFR, PRKCZ, SLC1A3, ADORA2A, SNCA, NTRK2, TAC1, UBB, GRIA4, NFKBIL1
GO:0001822~kidney development	19	0.0441558	ODC1, LEF1, ASL, PAX2, GDNF, CITED1, BCL2L11, WT1, AGTR1, ALDH1A2, BDNF, EYA1, SPRY1, GPC3, CD44, PTCD2, BAX, PAX8, ILK
GO:0042772~DNA damage response, signal transduction resulting in transcription	4	0.0445076	ING4, SP100, KAT5, BRCA1
GO:0006978~DNA damage response, signal transduction by p53 class mediator resulting in transcription of p21 class mediator	4	0.0445076	ING4, SP100, KAT5, BRCA1
GO:0031057~negative regulation of histone modification	4	0.0445076	SET, SNCA, PAX5, DNMT3B
GO:0032092~positive regulation of protein binding	4	0.0445076	EPB41, CALD1, ADD2, ADD1
GO:0051968~positive regulation of synaptic transmission, glutamatergic	4	0.0445076	EGFR, ADORA2A, NTRK2, GRIA4
GO:0006282~regulation of DNA repair	7	0.0452538	EYA3, EYA1, BRE, UBE2V1, BRCA1, RTEL1, RPS3
GO:0006942~regulation of striated muscle contraction	7	0.0452538	SRI, P2RX4, TNNT3, NOS1, SMAD7, CACNA1G, DMPK
GO:0048545~response to steroid hormone stimulus	33	0.0453863	CAV2, CAV1, LDLR, ERBB2, LEPR, PPARG, PTGS1, RPS6KB1, AURKA, AQP1, ASL, CITED1, ALDH1A2, NOS3, RARA, SERPINA1, RNF14, GHR, SPP1, KCNMA1, SOCS2, RELA, IL1RN, ESR1, RCAN1, ESR2, PTPRU, BRCA1, GH1, CDKN1A, ARSA, GHRL, PTCH1
GO:0030098~lymphocyte differentiation	20	0.045613	IKZF1, BLM, IL7, STAT5A, TP53, MINK1, TPD52, FOXP1, FLT3LG, DCLRE1C, BAX, BCL11B, PPP3CB, PATZ1, CD4, HDAC9, PIK3R1, RHOH, SYK, BLNK
GO:0048878~chemical homeostasis	77	0.0465424	PPARD, LDLR, PPARG, SNCA, SLC7A8, CXCL12, MBP, DMPK, ASGR2, EDNRB, AGTR1, APP, ILK, TRPV4, RGN, QKI, NDUFS1, SLC12A6, KCNMA1, CLN3, EGR2, PTGER3, TTC7A, MLXIPL, TP53, RPH3AL, PFKM, PTHLH, HNF4A, ATP2C1, CCR3, DLD, VEGFA, GHRL, PRNP, PMP22, KCNH2, SRI, KCNMB3, FXYD1, PRKCZ, CLCN3, CAV1, SCN1A, CYSLTR1, ADORA2A, ERBB2, SLC37A4, HFE, TAC1, CACNB4, TCF7L2, APLP2, SLC11A2, PTK2B, KCNE1, CAMK2D, PPP3CB…
GO:0032496~response to lipopolysaccharide	16	0.0468165	RELA, SNCA, TAC1, RPS6KB1, COMT, GCH1, IL12RB2, MYD88, MAPK14, IRF3, NOS3, SERPINA1, NR1H4, PTAFR, MGST1, CD14
GO:0001655~urogenital system development	21	0.0468488	ODC1, LEF1, TP63, ASL, PAX2, GDNF, CITED1, BCL2L11, WT1, AGTR1, ALDH1A2, BDNF, EYA1, SPRY1, GPC3, CD44, PTCD2, BAX, PAX8, ILK, HELLS
GO:0032940~secretion by cell	35	0.0480049	EDN3, YWHAZ, EXOC7, CAMK2G, CRCP, GIPC1, PEX5L, RIMS1, BDNF, ANK1, CKLF, TRPV4, RAPGEF4, PCSK6, SLC30A8, SYK, RAB27A, BAIAP3, NRXN3, VPS45, SCRN1, RPH3AL, NLRP3, LAT, GRM4, SCFD1, DOC2A, VAMP7, NTRK2, GHRL, SYTL2, GNAS, STEAP2, CACNA1C, CACNA1A
GO:0009314~response to radiation	34	0.0481393	CAV1, BLM, NEK1, XRCC6, PML, MEN1, APP, SLC1A3, PLEKHB1, PDE1B, CASP7, DNMT3B, NPHP1, EGFR, MSH6, AIPL1, RELA, GRIN1, TP53, MBD4, BRCA1, EYA3, DCLRE1C, GNGT2, EYA1, CDKN1A, RPAIN, NEDD4, BAX, BRE, MAPK8, CACNA1C, APBB1, DYNLRB1
GO:0051270~regulation of cell motion	33	0.0482287	DLC1, RTN4, EDN3, PARD3, NRP1, BCAR1, CSF1, PAX6, TAC1, RPS6KB1, CXCL12, TPM1, PRR5, PTK2B, ILK, PIK3R1, EGFR, FLT1, SP100, NF2, PDPN, SMAD7, SPHK1, SMAD3, IGF1, PTPRU, CDH13, SPAG9, LAMA4, LAMA3, RRAS2, VEGFA, HDAC9
GO:0000279~M phase	52	0.0482417	SEPT2, MLH1, PKMYT1, AURKA, RBM7, TTN, DDX11, PSMC3IP, STAG3, RANBP1, CCNA1, STAG2, CDK1, DSN1, SGOL1, NUSAP1, UBE2I, UBE2C, DCTN3, BOLL, DCTN1, TACC2, RAD51, MAPRE2, CDK11B, STMN1, CHFR, NEK6, NEK1, NEDD9, CHEK1, ANAPC10, ANAPC11, RCC1, NCAPH, DUSP13, CLASP1, ZWILCH, LFNG, HELLS, MSH6, MSH5, ILF3, HGF, CEP63, CDC25C, SMC2, MIS12, SUV39H2, CDC25B, NEDD1, PES1
GO:0010811~positive regulation of cell-substrate adhesion	8	0.0488671	PRKCZ, CDH13, EGFLAM, CD36, CSF1, ILK, SMAD3, SPP1
GO:0048741~skeletal muscle fiber development	8	0.0488671	CAV2, APP, ERBB2, PPP3CB, CACNB2, RCAN1, CACNB4, CHAT
GO:0009890~negative regulation of biosynthetic process	85	0.0493791	MEF2C, JDP2, PPARD, THRA, THRB, E2F6, PPARG, PAX5, TP63, ZEB1, PAX3, PAX2, DAXX, ZNF345, ZNF254, MEN1, ZGPAT, EPC1, LRRFIP1, NR2F2, SUPT5H, NRG1, ATF7IP, SP100, RARG, PKIG, MLXIPL, TP53, LEF1, ZNF189, UBE2I, PTPRU, MBD1, TGIF1, GHRL, MDM2, MDM4, CUX1, SMARCA2, RAD17, SMARCA4, C1D, ZMYND11, ING4, CAV1, BLM, PML, NOSTRIN, SOX6, WT1, MEIS2, SKIL, BCOR, TCF4, DNMT3B, HELLS, NR1H4, CEBPA, DNMT3A, NF2,…
